# Supplementary material for: Whole-Body Physiologically Based Pharmacokinetic–Pharmacodynamic Modeling for Interspecies Translation and Mechanistic Characterization of Plasma and Tissue Disposition of GalNAc-siRNAs
Source: Pharmaceutics. 2025 Sep 3;17(9):1154. doi: 10.3390/pharmaceutics17091154 (PMC12472881; doi:10.3390/pharmaceutics17091154)
Supplement: Supplementary file 1 [file pharmaceutics-17-01154-s001.zip]

Archive with 3 entries (2 files):
- pharmaceutics-3818745-supplementary/
- pharmaceutics-3818745-supplementary/Case_Example_WB-PBPK-PD_Model_Human_3_mgkg_siRNA-2.pkml
- pharmaceutics-3818745-supplementary/pharmaceutics-3818745-supplementary.pdf
