# Supplementary material for: Whole-Body Physiologically Based Pharmacokinetic–Pharmacodynamic Modeling for Interspecies Translation and Mechanistic Characterization of Plasma and Tissue Disposition of GalNAc-siRNAs
Source: Pharmaceutics. 2025 Sep 3;17(9):1154. doi: 10.3390/pharmaceutics17091154 (PMC12472881; doi:10.3390/pharmaceutics17091154)
Supplement: Supplementary file 1 [file pharmaceutics-17-01154-s001.zip › pharmaceutics-3818745-supplementary/Case_Example_WB-PBPK-PD_Model_Human_3_mgkg_siRNA-2.pkml]

<?xml version="1.0" encoding="utf-8"?>
<SimulationTransfer id="mPNFh9JHFEG3KOcFUaPO3A" version="16">
  <Simulation id="nOFOQCG6Dk28_BUGHpcQYQ" name="Belcesiran Human 3 mgkg" icon="Simulation">
    <BuildConfiguration>
      <Molecules id="YzsuvAyKh0SUq0DuchWDyA" name="Molecules" icon="Molecule" bbVersion="171">
        <Creation createdAt="5250435589150774528" createdBy="EMLV" creationMode="New" origin="PKSim" version="11.2" internalVersion="79" />
        <Builders>
          <MoleculeBuilder id="osX28LaJZES7gCM9-huqFA" name="RNase-1" icon="ENZYME" mode="Logical" containerType="Other" isFloating="0" quantityType="Enzyme" isXenobiotic="0" dim="Amount" defaultStartFormula="13LJ8foNQEObv7dcDdCEgA" displayUnit="µmol">
            <Children>
              <Parameter id="vpsTwXBwmUGn-kQn6xQXZQ" name="Degradation coefficient" description="First order turnover rate constant of the enzyme" icon="Parameter" persistable="0" isFixedValue="0" dim="Inversed time" quantityType="Parameter" negativeValuesAllowed="1" formula="d1qU9bZ000i-KH6j4YW2Mw" isDefault="1" displayUnit="1/min">
                <ValueOrigin id="33" source="Other" description="OSP Suite Manual Chapter 16. PK-Sim®- Compounds: Defining inhibition/induction processes" />
                <Info min="0" flag="52" seq="1" ref="0" bb="2" group="91" />
              </Parameter>
              <Parameter id="xn8NM6uAnEyKT2Ifq08RZA" name="Ontogeny factor" description="Ontogeny factor" icon="Parameter" persistable="0" isFixedValue="0" quantityType="Parameter" negativeValuesAllowed="1" buildMode="Global" isDefault="1" value="1">
                <Info min="0" flag="58" seq="1" ref="0" bb="32" group="142" />
              </Parameter>
              <Parameter id="mCl05DeMWU6YAmRRgPpUlA" name="Ontogeny factor GI" description="Ontogeny factor GI" icon="Parameter" persistable="0" isFixedValue="0" quantityType="Parameter" negativeValuesAllowed="1" buildMode="Global" isDefault="1" value="1">
                <Info min="0" flag="58" seq="1" ref="0" bb="32" group="142" />
              </Parameter>
              <Parameter id="bcGrVq8_eU-MELIGJx32RQ" name="Reference concentration" description="CYP Form | [pmol/mg HLM] | [µmol CYP/l Liver tissue]&#xD;&#xA;CYP1A2 | 45 | 1.8&#xD;&#xA;CYP2A6 | 68 | 2.72&#xD;&#xA;CYP2B6 | 39 | 1.56&#xD;&#xA;CYP2C18 | &lt;2,5 | &lt;0,1&#xD;&#xA;CYP2C19 | 19 | 0.76&#xD;&#xA;CYP2C8 | 64 | 2.56&#xD;&#xA;CYP2C9 | 96 | 3.84&#xD;&#xA;CYP2D6 | 10 | 0.4&#xD;&#xA;CYP2E1 | 49 | 1.96&#xD;&#xA;CYP3A4 | 108 | 4.32&#xD;&#xA;CYP3A5 | 1 | 0.04&#xD;&#xA;Source: Rodrigues (1999), Table2" icon="Parameter" persistable="0" isFixedValue="0" dim="Concentration (molar)" quantityType="Parameter" negativeValuesAllowed="1" buildMode="Global" isDefault="1" value="1" displayUnit="µmol/l">
                <Info min="0" flag="122" seq="1" ref="0" bb="32" group="91" />
              </Parameter>
              <Parameter id="PgGD4JsJO0ODu7yvdLRU1A" name="Rel. exp. variability factor" description="Variability factor for relative expressions" icon="Parameter" persistable="0" isFixedValue="0" quantityType="Parameter" negativeValuesAllowed="1" buildMode="Global" isDefault="1" value="1">
                <Info min="0" flag="54" seq="1" ref="0" bb="32" group="91" />
              </Parameter>
              <Parameter id="cgFRLp02aUy1i6YDAhMgTA" name="Relative expression" description="Relative expression" icon="Parameter" persistable="0" isFixedValue="0" dim="Fraction" quantityType="Parameter" negativeValuesAllowed="1" isDefault="1" value="0">
                <Info min="0" flag="58" seq="1" ref="0" bb="32" group="91" />
                <ContainerCriteria operator="Or">
                  <DescriptorConditions>
                    <MatchTagCondition tag="Intracellular" />
                    <MatchTagCondition tag="LumenSegment" />
                  </DescriptorConditions>
                </ContainerCriteria>
              </Parameter>
              <Parameter id="4GMVc3Cuy0-G07jUZvlAVg" name="Relative expression in blood cells" description="Relative expression in blood cells" icon="Parameter" persistable="0" isFixedValue="0" dim="Fraction" quantityType="Parameter" negativeValuesAllowed="1" buildMode="Global" isDefault="1" value="0">
                <Info min="0" flag="58" seq="1" ref="0" bb="32" group="91" />
              </Parameter>
              <Parameter id="xpxeN-QVfEeQICkqm8k21A" name="Initial concentration" description="Initial (effective) concentration of the protein in the compartment" icon="Parameter" persistable="0" isFixedValue="0" dim="Concentration (molar)" quantityType="Parameter" negativeValuesAllowed="1" isDefault="1" value="0" displayUnit="µmol/l">
                <Info min="0" flag="58" seq="1" ref="0" bb="32" group="91" />
              </Parameter>
              <Parameter id="PREXYsNHSE-T2kL3fL_Aug" name="Start amount" description="Start amount of molecule" icon="Parameter" persistable="0" isFixedValue="0" dim="Amount" quantityType="Parameter" negativeValuesAllowed="1" formula="5_wuS_zmVk2q2syJua0Ksw" isDefault="1" displayUnit="µmol">
                <Info flag="54" seq="1" ref="0" bb="2" group="91" />
              </Parameter>
              <Parameter id="dfiltKUDXUCO4YJ6UOO78Q" name="t1/2 (intestine)" description="Half-life of the protein turnover in the intestine" icon="Parameter" persistable="0" isFixedValue="0" dim="Time" quantityType="Parameter" negativeValuesAllowed="1" buildMode="Global" isDefault="1" value="1380" displayUnit="min">
                <Info min="0" flag="106" seq="1" ref="0" bb="32" group="91" />
              </Parameter>
              <Parameter id="gZPpWNn7ukyTz5Jd41igRA" name="t1/2 (liver)" description="Half-life of the protein turnover in the liver" icon="Parameter" persistable="0" isFixedValue="0" dim="Time" quantityType="Parameter" negativeValuesAllowed="1" buildMode="Global" isDefault="1" value="2160" displayUnit="min">
                <Info min="0" flag="106" seq="1" ref="0" bb="32" group="91" />
              </Parameter>
              <Parameter id="ecjtG3y02k6hszAjXKI0Vw" name="Fraction expressed on tissue-side membrane of vascular endothelium" description="Fraction of total protein concentration in vascular endothelium that is located on the basolateral side facing interstitial space." icon="Parameter" persistable="0" isFixedValue="0" dim="Fraction" quantityType="Parameter" negativeValuesAllowed="1" formula="dLnRpaXTZ0KpmLkcthmwfA" buildMode="Property" isDefault="1">
                <Info min="0" max="1" flag="60" seq="1" ref="0" bb="32" group="91" />
              </Parameter>
              <Parameter id="xnYAipLSnk2N13cJ6UTzYA" name="Fraction expressed on plasma-side membrane of vascular endothelium" description="Fraction of total protein concentration in vascular endothelium that is located on the plasma membrane facing blood plasma" icon="Parameter" persistable="0" isFixedValue="0" dim="Fraction" quantityType="Parameter" negativeValuesAllowed="1" buildMode="Global" isDefault="1" value="0">
                <Info min="0" max="1" flag="58" seq="1" ref="0" bb="32" group="91" />
              </Parameter>
              <Parameter id="erMZXL4tH0G582vm94gb5Q" name="Fraction expressed in blood cells" description="Fraction of total protein concentration in blood cells that is located intracellularly" icon="Parameter" persistable="0" isFixedValue="0" dim="Fraction" quantityType="Parameter" negativeValuesAllowed="1" buildMode="Global" isDefault="1" value="1">
                <Info min="0" max="1" flag="58" seq="1" ref="0" bb="32" group="91" />
              </Parameter>
              <Parameter id="yzs6O4R9SUK2IlPQHBEt6A" name="Fraction expressed in endosomes" description="Fraction of total protein concentration in vascular endothelium that is located in the endosomes" icon="Parameter" persistable="0" isFixedValue="0" dim="Fraction" quantityType="Parameter" negativeValuesAllowed="1" buildMode="Global" isDefault="1" value="1">
                <Info min="0" max="1" flag="58" seq="1" ref="0" bb="32" group="91" />
              </Parameter>
              <Parameter id="ie2Te3pP6UuXZZE94PkmFw" name="Fraction expressed intracellular" description="Fraction of total protein concentration in the organ that is located intracellularly" icon="Parameter" persistable="0" isFixedValue="0" dim="Fraction" quantityType="Parameter" negativeValuesAllowed="1" isDefault="1" value="1">
                <Info min="0" max="1" flag="58" seq="1" ref="0" bb="32" group="91" />
                <ContainerCriteria operator="And">
                  <DescriptorConditions>
                    <MatchTagCondition tag="Intracellular" />
                  </DescriptorConditions>
                </ContainerCriteria>
              </Parameter>
              <Parameter id="P4ylArjW70e4Sqm4RYhZ1g" name="Fraction expressed interstitial" description="Fraction of total protein concentration in the organ that is located interstitialy" icon="Parameter" persistable="0" isFixedValue="0" dim="Fraction" quantityType="Parameter" negativeValuesAllowed="1" formula="6ToKTxWIS0K4jPbtqK8CsQ" isDefault="1">
                <Info min="0" max="1" flag="60" seq="1" ref="0" bb="32" group="91" />
                <ContainerCriteria operator="And">
                  <DescriptorConditions>
                    <MatchTagCondition tag="Interstitial" />
                  </DescriptorConditions>
                </ContainerCriteria>
              </Parameter>
              <Parameter id="paNALoRI7ECuy0uRfusemw" name="Fraction expressed in blood cells membrane" description="Fraction of total protein concentration in blood cells that is located on the blood cells membrane facing blood plasma" icon="Parameter" persistable="0" isFixedValue="0" dim="Fraction" quantityType="Parameter" negativeValuesAllowed="1" formula="L7GWD6Qluk2A49UbLj3lww" buildMode="Property" isDefault="1">
                <Info min="0" max="1" flag="60" seq="1" ref="0" bb="32" group="91" />
              </Parameter>
              <Parameter id="cGY7RqggS0yOZi-WGFCKkA" name="Disease factor" description="Used for scaling reference concentration based on the selected disease state." icon="Parameter" persistable="0" isFixedValue="0" quantityType="Parameter" negativeValuesAllowed="1" buildMode="Global" isDefault="1" value="1">
                <Info min="0" flag="58" seq="1" ref="0" bb="32" group="143" />
              </Parameter>
              <Parameter id="cr2vfMXOGUGCYpaOCYgreA" name="Relative expression in plasma" description="Relative expression in plasma" icon="Parameter" persistable="0" isFixedValue="0" dim="Fraction" quantityType="Parameter" negativeValuesAllowed="1" buildMode="Global" isDefault="0" value="1">
                <Info min="0" flag="58" seq="2" ref="0" bb="32" group="91" />
              </Parameter>
              <Parameter id="yNljNih8Cke4vFrvGJfdJQ" name="Relative expression in vascular endothelium" description="Relative expression in vasc. Endothelium" icon="Parameter" persistable="0" isFixedValue="0" dim="Fraction" quantityType="Parameter" negativeValuesAllowed="1" buildMode="Global" isDefault="1" value="0">
                <Info min="0" flag="58" seq="3" ref="0" bb="32" group="91" />
              </Parameter>
              <Parameter id="pzXc_drHQ02mYf3-12uXhw" name="base_For_KaPL_Factor" description="Supporting parameter for calculation of pKa- and pH- dependent values of KaPL" icon="Parameter" persistable="0" isFixedValue="0" quantityType="Parameter" negativeValuesAllowed="1" buildMode="Property" isDefault="1" value="20">
                <ValueOrigin id="34" source="Publication" description="Toxicol In Vitro. 2008 Mar;22(2):457-67 https://doi.org/10.1016/j.tiv.2007.09.010" />
                <Info min="0" flag="36" seq="1" ref="0" bb="2" group="16" />
              </Parameter>
              <Parameter id="RhXNSTDWvUyiaN98VZVL-w" name="base_For_logD_Factor" description="Supporting parameter for calculation of pKa- and pH- dependent logD" icon="Parameter" persistable="0" isFixedValue="0" quantityType="Parameter" negativeValuesAllowed="1" buildMode="Property" isDefault="1" value="0.001">
                <ValueOrigin id="34" source="Publication" description="Toxicol In Vitro. 2008 Mar;22(2):457-67 https://doi.org/10.1016/j.tiv.2007.09.010" />
                <Info min="0" flag="36" seq="1" ref="0" bb="2" group="16" />
              </Parameter>
              <Parameter id="Z94Aw3BKl02H1067LYFoIg" name="base_For_P_cell_Factor" description="Supporting parameter for calculation of pKa- and pH- dependent permeability to/from cells" icon="Parameter" persistable="0" isFixedValue="0" quantityType="Parameter" negativeValuesAllowed="1" buildMode="Property" isDefault="1" value="0.001">
                <Info min="0" flag="36" seq="1" ref="0" bb="2" group="16" />
              </Parameter>
              <Parameter id="lJPm00YJPkO-sEuIW346Hw" name="base_For_Pint_Factor" description="Supporting parameter for calculation of pKa- and pH- dependent intestinal permeability" icon="Parameter" persistable="0" isFixedValue="0" quantityType="Parameter" negativeValuesAllowed="1" buildMode="Property" isDefault="1" value="0.1">
                <Info min="0" flag="36" seq="1" ref="0" bb="2" group="16" />
              </Parameter>
              <Parameter id="Pyta_If0WkWYPdoiqDh-sw" name="BP_AGP" description="Constant for binding partner α1-acid glycoprotein" icon="Parameter" persistable="0" isFixedValue="0" quantityType="Parameter" negativeValuesAllowed="1" buildMode="Property" isDefault="1" value="0">
                <Info flag="52" seq="1" ref="0" bb="2" group="9" />
              </Parameter>
              <Parameter id="dY6fm145j0ei0m9GtPIr3g" name="BP_ALBUMIN" description="Constant for binding partner albumin" icon="Parameter" persistable="0" isFixedValue="0" quantityType="Parameter" negativeValuesAllowed="1" buildMode="Property" isDefault="1" value="1">
                <Info flag="52" seq="1" ref="0" bb="2" group="9" />
              </Parameter>
              <Parameter id="THQ33lfUQEW3hnR6qWKKOg" name="BP_UNKNOWN" description="Constant for binding partner unknown" icon="Parameter" persistable="0" isFixedValue="0" quantityType="Parameter" negativeValuesAllowed="1" buildMode="Property" isDefault="1" value="2">
                <Info flag="52" seq="1" ref="0" bb="2" group="9" />
              </Parameter>
              <Parameter id="OJAMZEhOMkmupxOdZw2CtA" name="Br" description="Number of bromine atoms in molecule" icon="Parameter" persistable="0" isFixedValue="0" quantityType="Parameter" negativeValuesAllowed="1" buildMode="Property" isDefault="1" value="0">
                <Info min="0" max="10" flag="50" seq="1" ref="0" bb="2" group="13" />
              </Parameter>
              <Parameter id="SzRvADgB20yPfnwlIzPX-g" name="Calculated specific intestinal permeability (transcellular)" description="Calculated specific intestinal permeability (transcellular)" icon="Parameter" persistable="0" isFixedValue="0" dim="Velocity" quantityType="Parameter" negativeValuesAllowed="1" formula="LUZ8BDAD1k6c4L3KIOgE0w" buildMode="Global" isDefault="1" displayUnit="cm/min">
                <ValueOrigin id="28" source="Publication" description="Thelen K, Coboeken K, Willmann S, et al. Evolution of a detailed physiological model to simulate the gastrointestinal transit and absorption process in humans, Part 1:Oral solutions. J Pharm Sci. 2011 Dec;100(12):5324-45 https://doi.org/10.1002/jps.22726" />
                <Info min="0" flag="52" seq="1" ref="0" bb="2" group="75" />
              </Parameter>
              <Parameter id="h8KBjTCk6kuSXdzvrWfv5A" name="Cl" description="Number of chlorine atoms in molecule" icon="Parameter" persistable="0" isFixedValue="0" quantityType="Parameter" negativeValuesAllowed="1" buildMode="Property" isDefault="1" value="0">
                <Info min="0" max="10" flag="50" seq="1" ref="0" bb="2" group="13" />
              </Parameter>
              <Parameter id="zxhy6OnAEkqiIPrmEUpyug" name="Compound type 0" description="Compound type (-1: acid, +1: base, 0: neutral)" icon="Parameter" persistable="0" isFixedValue="0" quantityType="Parameter" negativeValuesAllowed="1" buildMode="Property" isDefault="1" value="0">
                <Info min="-1" max="1" flag="50" seq="1" ref="0" bb="2" group="16" />
              </Parameter>
              <Parameter id="jHM47hKifUeh48hH-1cYiw" name="Compound type 1" description="Compound type (-1: acid, +1: base, 0: neutral)" icon="Parameter" persistable="0" isFixedValue="0" quantityType="Parameter" negativeValuesAllowed="1" buildMode="Property" isDefault="1" value="0">
                <Info min="-1" max="1" flag="50" seq="1" ref="0" bb="2" group="16" />
              </Parameter>
              <Parameter id="ToXRZC1-10iZ4NbvKJomLQ" name="Compound type 2" description="Compound type (-1: acid, +1: base, 0: neutral)" icon="Parameter" persistable="0" isFixedValue="0" quantityType="Parameter" negativeValuesAllowed="1" buildMode="Property" isDefault="1" value="0">
                <Info min="-1" max="1" flag="50" seq="1" ref="0" bb="2" group="16" />
              </Parameter>
              <Parameter id="jE1mMOnwFkWBgPAByBbfrQ" name="CT_ACID" description="Constant for compound type acid" icon="Parameter" persistable="0" isFixedValue="0" quantityType="Parameter" negativeValuesAllowed="1" buildMode="Property" isDefault="1" value="-1">
                <Info min="-1" max="-1" flag="52" seq="1" ref="0" bb="2" group="16" />
              </Parameter>
              <Parameter id="JeDWc4SpO0idfsJmNXda1Q" name="CT_BASE" description="Constant for compound type base" icon="Parameter" persistable="0" isFixedValue="0" quantityType="Parameter" negativeValuesAllowed="1" buildMode="Property" isDefault="1" value="1">
                <Info min="1" max="1" flag="52" seq="1" ref="0" bb="2" group="16" />
              </Parameter>
              <Parameter id="0nHttY6u7kCBXlTsM-D89A" name="CT_NEUTRAL" description="Constant for compound type neutral" icon="Parameter" persistable="0" isFixedValue="0" quantityType="Parameter" negativeValuesAllowed="1" buildMode="Property" isDefault="1" value="0">
                <Info min="0" max="0" flag="52" seq="1" ref="0" bb="2" group="16" />
              </Parameter>
              <Parameter id="7L72X-vWlkK4vPeL0Qjt-w" name="Effective molecular weight" description="Effective molecular weight" icon="Parameter" persistable="0" isFixedValue="0" dim="Molecular weight" quantityType="Parameter" negativeValuesAllowed="1" formula="3qlFYNAe1EuzHxtHEoWnfg" buildMode="Property" isDefault="1" displayUnit="g/mol">
                <ValueOrigin id="25" source="Publication" description="Stefan Willmann, Walter Schmitt,Jörg Keldenich, Jörg Lippert, and Jennifer B. Dressman: A Physiological Model for the Estimation of the Fraction Dose Absorbed in Humans. J. Med. Chem. 2004, 47, 4022-4031" />
                <Info min="1.5E-08" flag="54" seq="1" ref="0" bb="2" group="13" />
              </Parameter>
              <Parameter id="lhGgwy0wjE-wk7B5txqqfg" name="F" description="Number of fluorine atoms in molecule" icon="Parameter" persistable="0" isFixedValue="0" quantityType="Parameter" negativeValuesAllowed="1" buildMode="Property" isDefault="1" value="0">
                <Info min="0" max="10" flag="50" seq="1" ref="0" bb="2" group="13" />
              </Parameter>
              <Parameter id="366nt7tUYkSqeNT7hYW4dw" name="Has halogens" description="Supporting parameter for compound" icon="Parameter" persistable="0" isFixedValue="0" quantityType="Parameter" negativeValuesAllowed="1" formula="_aQrmcENqkGQDnHd67iiQw" buildMode="Property" isDefault="1">
                <Info min="0" flag="52" seq="1" ref="0" bb="2" group="13" />
              </Parameter>
              <Parameter id="_v5vpfxX3U2_qpY1VYwetg" name="I" description="Number of iodine atoms in molecule" icon="Parameter" persistable="0" isFixedValue="0" quantityType="Parameter" negativeValuesAllowed="1" buildMode="Property" isDefault="1" value="0">
                <Info min="0" max="10" flag="50" seq="1" ref="0" bb="2" group="13" />
              </Parameter>
              <Parameter id="BUMbvddNtkOlegSOIYbowA" name="Is diprotic acid" description="Is diprotic acid" icon="Parameter" persistable="0" isFixedValue="0" quantityType="Parameter" negativeValuesAllowed="1" formula="efltAf7DxkuS7esva15MIw" buildMode="Property" isDefault="1">
                <Info min="0" max="1" flag="52" seq="1" ref="0" bb="2" group="16" />
              </Parameter>
              <Parameter id="6mPg-6bZCEOmLyDl3ZX1Fw" name="Is diprotic base" description="Is diprotic base" icon="Parameter" persistable="0" isFixedValue="0" quantityType="Parameter" negativeValuesAllowed="1" formula="V1qyPvyPTUm1Xe2UnPWG0Q" buildMode="Property" isDefault="1">
                <Info min="0" max="1" flag="52" seq="1" ref="0" bb="2" group="16" />
              </Parameter>
              <Parameter id="yraMldAUqkGfXEmUoE5ZaQ" name="Is diprotic base monoprotic acid" description="Is diprotic base monoprotic acid" icon="Parameter" persistable="0" isFixedValue="0" quantityType="Parameter" negativeValuesAllowed="1" formula="rl6PbLVlukiAAdXrvfqEdQ" buildMode="Property" isDefault="1">
                <Info min="0" max="1" flag="52" seq="1" ref="0" bb="2" group="16" />
              </Parameter>
              <Parameter id="Ct7y03p48EqBc605FgOd9A" name="Is floating in lumen" description="Is floating in lumen" icon="Parameter" persistable="0" isFixedValue="0" quantityType="Parameter" negativeValuesAllowed="1" buildMode="Property" isDefault="1" value="0">
                <Info min="0" max="1" flag="52" seq="1" ref="0" bb="2" group="9" />
              </Parameter>
              <Parameter id="TKtAUfatuU21sXBwlengJg" name="Is monoprotic acid" description="Is monoprotic acid" icon="Parameter" persistable="0" isFixedValue="0" quantityType="Parameter" negativeValuesAllowed="1" formula="kNP-4hyWnkuQEu-apru0iA" buildMode="Property" isDefault="1">
                <Info min="0" max="1" flag="52" seq="1" ref="0" bb="2" group="16" />
              </Parameter>
              <Parameter id="OkJ_B8n-5Eqq9NmamQo83g" name="Is monoprotic base" description="Is monoprotic base" icon="Parameter" persistable="0" isFixedValue="0" quantityType="Parameter" negativeValuesAllowed="1" formula="RapGJw7X-0WdDBdu7dyO_g" buildMode="Property" isDefault="1">
                <Info min="0" max="1" flag="52" seq="1" ref="0" bb="2" group="16" />
              </Parameter>
              <Parameter id="xyvwYMFtTU-g883YTbunCg" name="Is monoprotic base diprotic acid" description="Is monoprotic base diprotic acid" icon="Parameter" persistable="0" isFixedValue="0" quantityType="Parameter" negativeValuesAllowed="1" formula="6LSmQsFB_ECZKBF9i_aJzw" buildMode="Property" isDefault="1">
                <Info min="0" max="1" flag="52" seq="1" ref="0" bb="2" group="16" />
              </Parameter>
              <Parameter id="lcN-O3uCxE6qcCNXRSfKyQ" name="Is monoprotic base monoprotic acid" description="Is monoprotic base monoprotic acid" icon="Parameter" persistable="0" isFixedValue="0" quantityType="Parameter" negativeValuesAllowed="1" formula="5qqPQvxuP0CHGI_ENNcjfw" buildMode="Property" isDefault="1">
                <Info min="0" max="1" flag="52" seq="1" ref="0" bb="2" group="16" />
              </Parameter>
              <Parameter id="TF3a5n1B40OXw84wWgzJTA" name="Is neutral" description="Supporting parameter for partition coeffs in RR-Modell" icon="Parameter" persistable="0" isFixedValue="0" quantityType="Parameter" negativeValuesAllowed="1" formula="Juu-wDoOhUKpMcDm0J3Mmw" buildMode="Property" isDefault="1">
                <Info min="0" flag="52" seq="1" ref="0" bb="2" group="16" />
              </Parameter>
              <Parameter id="QRRbMpnPj0mtRDzn2m0irA" name="Is small molecule" description="Treat compound as small molecule or not (if not, both organ specific and intestinal permeability will be set to zero)" icon="Parameter" persistable="0" isFixedValue="0" quantityType="Parameter" negativeValuesAllowed="1" buildMode="Property" isDefault="1" value="1">
                <Info min="0" max="1" flag="52" seq="1" ref="0" bb="2" group="9" />
              </Parameter>
              <Parameter id="m9vN7JjWXU2aI0c2oLdmMQ" name="Is strong base" description="Supporting parameter for partition coeffs in RR-Modell (at least one basic pKa&gt;=7)" icon="Parameter" persistable="0" isFixedValue="0" quantityType="Parameter" negativeValuesAllowed="1" formula="YbrL-iARc0Sd-0uihexoiQ" buildMode="Property" isDefault="1">
                <Info min="0" flag="52" seq="1" ref="0" bb="2" group="16" />
              </Parameter>
              <Parameter id="AiJmAXNXDE2nB4J_e8D7ug" name="Is triprotic acid" description="Is triprotic acid" icon="Parameter" persistable="0" isFixedValue="0" quantityType="Parameter" negativeValuesAllowed="1" formula="pLFdtn-NE0CZAql4j9rX8w" buildMode="Property" isDefault="1">
                <Info min="0" max="1" flag="52" seq="1" ref="0" bb="2" group="16" />
              </Parameter>
              <Parameter id="9-7xMsQNi0eHVTpUbS433Q" name="Is triprotic base" description="Is triprotic base" icon="Parameter" persistable="0" isFixedValue="0" quantityType="Parameter" negativeValuesAllowed="1" formula="EOaJB6TiWUq1UilfUlyPcg" buildMode="Property" isDefault="1">
                <Info min="0" max="1" flag="52" seq="1" ref="0" bb="2" group="16" />
              </Parameter>
              <Parameter id="KbHvX9v8Ekag_H-7lQDZLg" name="Molecular weight" description="Molecular weight" icon="Parameter" persistable="0" isFixedValue="0" dim="Molecular weight" quantityType="Parameter" negativeValuesAllowed="1" buildMode="Property" isDefault="1" value="NaN" displayUnit="g/mol">
                <Info min="1.5E-08" flag="48" seq="1" ref="0" bb="2" group="13" />
              </Parameter>
              <Parameter id="deY3R2JTq0y3SU9w-CRGhg" name="pKa value 0" description="pKa value" icon="Parameter" persistable="0" isFixedValue="0" quantityType="Parameter" negativeValuesAllowed="1" buildMode="Property" isDefault="1" value="0">
                <Info min="0" max="14" flag="50" seq="1" ref="0" bb="2" group="16" />
              </Parameter>
              <Parameter id="hzvlx9wLZ0KfivteruJLXw" name="pKa value 1" description="pKa value" icon="Parameter" persistable="0" isFixedValue="0" quantityType="Parameter" negativeValuesAllowed="1" buildMode="Property" isDefault="1" value="0">
                <Info min="0" max="14" flag="50" seq="1" ref="0" bb="2" group="16" />
              </Parameter>
              <Parameter id="35rxj_Zpt0-Av54UiMbMCg" name="pKa value 2" description="pKa value" icon="Parameter" persistable="0" isFixedValue="0" quantityType="Parameter" negativeValuesAllowed="1" buildMode="Property" isDefault="1" value="0">
                <Info min="0" max="14" flag="50" seq="1" ref="0" bb="2" group="16" />
              </Parameter>
              <Parameter id="PuwJP67YFU6scDe1JCJzQA" name="pKa_Acid_0" description="Smallest acid pKa" icon="Parameter" persistable="0" isFixedValue="0" quantityType="Parameter" negativeValuesAllowed="1" formula="t2FI7d6keEGV6ugy2bALfg" buildMode="Property" isDefault="1">
                <Info min="0" max="14" flag="52" seq="1" ref="0" bb="2" group="16" />
              </Parameter>
              <Parameter id="4mAQszyLdkSUXIs-NiBhYg" name="pKa_Acid_1" description="Middle acid pKa" icon="Parameter" persistable="0" isFixedValue="0" quantityType="Parameter" negativeValuesAllowed="1" formula="5IXKiUQD1kO8w48B0_TglA" buildMode="Property" isDefault="1">
                <Info min="0" max="14" flag="52" seq="1" ref="0" bb="2" group="16" />
              </Parameter>
              <Parameter id="eDmOJ0Qr3k2RyA7nS_zPsg" name="pKa_Acid_2" description="Largest acid pKa" icon="Parameter" persistable="0" isFixedValue="0" quantityType="Parameter" negativeValuesAllowed="1" formula="YqI8Bb3KZUq4Zn3LTt8U0w" buildMode="Property" isDefault="1">
                <Info min="0" max="14" flag="52" seq="1" ref="0" bb="2" group="16" />
              </Parameter>
              <Parameter id="ggB8PNkQsk2aVFIE52cM5Q" name="pKa_Acids_Count" description="Number of acidic groups in compound" icon="Parameter" persistable="0" isFixedValue="0" quantityType="Parameter" negativeValuesAllowed="1" formula="vGPP0Q9lx0y5TXMoMddUOQ" buildMode="Property" isDefault="1">
                <Info min="0" max="3" flag="52" seq="1" ref="0" bb="2" group="16" />
              </Parameter>
              <Parameter id="OlI14ajGBkeVgeceYqymLg" name="pKa_Base_0" description="Smallest base pKa" icon="Parameter" persistable="0" isFixedValue="0" quantityType="Parameter" negativeValuesAllowed="1" formula="psshrKpIP0e2R-olWWR0eg" buildMode="Property" isDefault="1">
                <Info min="0" max="14" flag="52" seq="1" ref="0" bb="2" group="16" />
              </Parameter>
              <Parameter id="SsrzDpQ0x0KitwPGQNqpQw" name="pKa_Base_1" description="Middle base pKa" icon="Parameter" persistable="0" isFixedValue="0" quantityType="Parameter" negativeValuesAllowed="1" formula="RgwHpRIy5EOIVCasxTbPgg" buildMode="Property" isDefault="1">
                <Info min="0" max="14" flag="52" seq="1" ref="0" bb="2" group="16" />
              </Parameter>
              <Parameter id="EG8jH_gDoEK4Sbq23GWhPw" name="pKa_Base_2" description="Largest base pKa" icon="Parameter" persistable="0" isFixedValue="0" quantityType="Parameter" negativeValuesAllowed="1" formula="5ygnirbblEiH1-yU262vFw" buildMode="Property" isDefault="1">
                <Info min="0" max="14" flag="52" seq="1" ref="0" bb="2" group="16" />
              </Parameter>
              <Parameter id="yp2FUsrdgUuCvfrWyrOR6g" name="pKa_Bases_Count" description="Number of basic groups in compound" icon="Parameter" persistable="0" isFixedValue="0" quantityType="Parameter" negativeValuesAllowed="1" formula="XAuTBX6BSE2XNia5gKURuA" buildMode="Property" isDefault="1">
                <Info min="0" max="3" flag="52" seq="1" ref="0" bb="2" group="16" />
              </Parameter>
              <Parameter id="FypGyORXE0GzgCbqF6UheA" name="pKa_OneAcid_0" description="Smallest acid pKa for compound with 1 acid group" icon="Parameter" persistable="0" isFixedValue="0" quantityType="Parameter" negativeValuesAllowed="1" formula="TX2nm2LLO0GY5P_Vyy4QZA" buildMode="Property" isDefault="1">
                <Info min="0" max="14" flag="52" seq="1" ref="0" bb="2" group="16" />
              </Parameter>
              <Parameter id="FVSrVxxXVEu5HFVtEU2j_w" name="pKa_OneBase_0" description="Smallest base pKa for compound with 1 base group" icon="Parameter" persistable="0" isFixedValue="0" quantityType="Parameter" negativeValuesAllowed="1" formula="W2A5k_9zzUeIs8JXVTp24g" buildMode="Property" isDefault="1">
                <Info min="0" max="14" flag="52" seq="1" ref="0" bb="2" group="16" />
              </Parameter>
              <Parameter id="DNrvxmMyg06lZfGf1D-Wlw" name="pKa_pH_WS_sol_F1" description="Supporting parameter for calculation of pKa- and pH- dependent solubilty scale factor at refPH" icon="Parameter" persistable="0" isFixedValue="0" quantityType="Parameter" negativeValuesAllowed="1" formula="4U6aNjmsmE6QZ0YnTdPd3g" buildMode="Property" isDefault="1">
                <Info min="0" max="1" flag="52" seq="1" ref="0" bb="2" group="18" />
              </Parameter>
              <Parameter id="4KTccSz3wUS3iXb1Gwz7Kg" name="pKa_pH_WS_sol_F2" description="Supporting parameter for calculation of pKa- and pH- dependent solubilty scale factor at refPH" icon="Parameter" persistable="0" isFixedValue="0" quantityType="Parameter" negativeValuesAllowed="1" formula="GGs68EML6kGdBk7O-jquzA" buildMode="Property" isDefault="1">
                <Info min="0" max="1" flag="52" seq="1" ref="0" bb="2" group="18" />
              </Parameter>
              <Parameter id="rIJiIxaVbUWTYIyUIz3ukg" name="pKa_pH_WS_sol_F3" description="Supporting parameter for calculation of pKa- and pH- dependent solubilty scale factor at refPH" icon="Parameter" persistable="0" isFixedValue="0" quantityType="Parameter" negativeValuesAllowed="1" formula="YY_ETV29pUi_bwvThGHFXg" buildMode="Property" isDefault="1">
                <Info min="0" max="1" flag="52" seq="1" ref="0" bb="2" group="18" />
              </Parameter>
              <Parameter id="aw9HOJSb6kG5gdJcpXenIw" name="pKa_pH_WS_sol_K1" description="Supporting parameter for calculation of pKa- and pH- dependent solubilty scale factor at refPH" icon="Parameter" persistable="0" isFixedValue="0" quantityType="Parameter" negativeValuesAllowed="1" formula="xnoWVj6j2U-bJmo3P48_Yw" buildMode="Property" isDefault="1">
                <Info min="0" max="1" flag="52" seq="1" ref="0" bb="2" group="18" />
              </Parameter>
              <Parameter id="1GxiQSDFkUqM4OElCPPsEQ" name="pKa_pH_WS_sol_K2" description="Supporting parameter for calculation of pKa- and pH- dependent solubilty scale factor at refPH" icon="Parameter" persistable="0" isFixedValue="0" quantityType="Parameter" negativeValuesAllowed="1" formula="SccA_h7fGUiL41f9X_dvSA" buildMode="Property" isDefault="1">
                <Info min="0" max="1" flag="52" seq="1" ref="0" bb="2" group="18" />
              </Parameter>
              <Parameter id="mh6MAxyfIEqBsd7FRLPrsg" name="pKa_pH_WS_sol_K3" description="Supporting parameter for calculation of pKa- and pH- dependent solubilty scale factor at refPH" icon="Parameter" persistable="0" isFixedValue="0" quantityType="Parameter" negativeValuesAllowed="1" formula="q01pMIzfVUedt1Y5y4B_Og" buildMode="Property" isDefault="1">
                <Info min="0" max="1" flag="52" seq="1" ref="0" bb="2" group="18" />
              </Parameter>
              <Parameter id="avv6q8DdVEinXIRINJhV4A" name="pKa_pH_WS_sol_K4" description="Supporting parameter for calculation of pKa- and pH- dependent solubilty scale factor at refPH" icon="Parameter" persistable="0" isFixedValue="0" quantityType="Parameter" negativeValuesAllowed="1" formula="DCf4rnmx3kSPSiT6cSNzJg" buildMode="Property" isDefault="1">
                <Info min="0" max="1" flag="52" seq="1" ref="0" bb="2" group="18" />
              </Parameter>
              <Parameter id="xEsab6hqdkSFBvNkiVVnWA" name="pKa_pH_WS_sol_K5" description="Supporting parameter for calculation of pKa- and pH- dependent solubilty scale factor at refPH" icon="Parameter" persistable="0" isFixedValue="0" quantityType="Parameter" negativeValuesAllowed="1" formula="CO6QX9si3UmNh-31QM5wOA" buildMode="Property" isDefault="1">
                <Info min="0" max="1" flag="52" seq="1" ref="0" bb="2" group="18" />
              </Parameter>
              <Parameter id="sOxS0AlsDEqZpweE81K6Ng" name="pKa_pH_WS_sol_K6" description="Supporting parameter for calculation of pKa- and pH- dependent solubilty scale factor at refPH" icon="Parameter" persistable="0" isFixedValue="0" quantityType="Parameter" negativeValuesAllowed="1" formula="yDeQkZvpOkGdb-TK2Vb2mQ" buildMode="Property" isDefault="1">
                <Info min="0" max="1" flag="52" seq="1" ref="0" bb="2" group="18" />
              </Parameter>
              <Parameter id="Ltt4HsjX-0S0E-VwULOMEg" name="pKa_pH_WS_sol_K7" description="Supporting parameter for calculation of pKa- and pH- dependent solubilty scale factor at refPH" icon="Parameter" persistable="0" isFixedValue="0" quantityType="Parameter" negativeValuesAllowed="1" formula="Dnt-JhgDP0yuCUQvPN2tbw" buildMode="Property" isDefault="1">
                <Info min="0" max="1" flag="52" seq="1" ref="0" bb="2" group="18" />
              </Parameter>
              <Parameter id="u-UxT3lXYU6_Ic6VzP6aZg" name="pKa_pH_WS_sol_K8" description="Supporting parameter for calculation of pKa- and pH- dependent solubilty scale factor at refPH" icon="Parameter" persistable="0" isFixedValue="0" quantityType="Parameter" negativeValuesAllowed="1" formula="IsTHOMh8DU--m8FUMpM_hA" buildMode="Property" isDefault="1">
                <Info min="0" max="1" flag="52" seq="1" ref="0" bb="2" group="18" />
              </Parameter>
              <Parameter id="rO9D4QK9DkaMGtt0470hKw" name="pKa_ThreeAcids_0" description="Smallest acid pKa for compound with 3 acid groups" icon="Parameter" persistable="0" isFixedValue="0" quantityType="Parameter" negativeValuesAllowed="1" formula="7T20XSVOFUybcrJRHG3B-g" buildMode="Property" isDefault="1">
                <Info min="0" max="14" flag="52" seq="1" ref="0" bb="2" group="16" />
              </Parameter>
              <Parameter id="mG7qmTg2hEWJTp90YOV21g" name="pKa_ThreeAcids_1" description="Middle acid pKa for compound with 3 acid groups" icon="Parameter" persistable="0" isFixedValue="0" quantityType="Parameter" negativeValuesAllowed="1" formula="i9rXoAAsi0e-VKTRlnmr0w" buildMode="Property" isDefault="1">
                <Info min="0" max="14" flag="52" seq="1" ref="0" bb="2" group="16" />
              </Parameter>
              <Parameter id="psKTPU-3KUqaAfgYE-ZIbQ" name="pKa_ThreeBases_0" description="Smallest base pKa for compound with 3 base groups" icon="Parameter" persistable="0" isFixedValue="0" quantityType="Parameter" negativeValuesAllowed="1" formula="AhNhz5c6CkqUBw4C5katmA" buildMode="Property" isDefault="1">
                <Info min="0" max="14" flag="52" seq="1" ref="0" bb="2" group="16" />
              </Parameter>
              <Parameter id="vdtAe80-f0ukdwpokHrovw" name="pKa_ThreeBases_1" description="Middle base pKa for compound with 3 base groups" icon="Parameter" persistable="0" isFixedValue="0" quantityType="Parameter" negativeValuesAllowed="1" formula="Dm-87y_COUWq8TEuZcovGA" buildMode="Property" isDefault="1">
                <Info min="0" max="14" flag="52" seq="1" ref="0" bb="2" group="16" />
              </Parameter>
              <Parameter id="LY__a4P1CUiqoIJj7pl3ng" name="pKa_TwoAcids_0" description="Smallest acid pKa for compound with 2 acid groups" icon="Parameter" persistable="0" isFixedValue="0" quantityType="Parameter" negativeValuesAllowed="1" formula="FHfs06pz9U-4kL1NJplENA" buildMode="Property" isDefault="1">
                <Info min="0" max="14" flag="52" seq="1" ref="0" bb="2" group="16" />
              </Parameter>
              <Parameter id="ksQYFjH-s0yyC5TCjZQ3WA" name="pKa_TwoAcids_1" description="Middle acid pKa for compound with 2 acid groups" icon="Parameter" persistable="0" isFixedValue="0" quantityType="Parameter" negativeValuesAllowed="1" formula="o62e8lx8Gk-oeCUIhzn9bw" buildMode="Property" isDefault="1">
                <Info min="0" max="14" flag="52" seq="1" ref="0" bb="2" group="16" />
              </Parameter>
              <Parameter id="GljVtxp7iUaRRkHN7yDRiw" name="pKa_TwoBases_0" description="Smallest base pKa for compound with 2 base groups" icon="Parameter" persistable="0" isFixedValue="0" quantityType="Parameter" negativeValuesAllowed="1" formula="t4qJ949t2ke_pGBM2IQPgw" buildMode="Property" isDefault="1">
                <Info min="0" max="14" flag="52" seq="1" ref="0" bb="2" group="16" />
              </Parameter>
              <Parameter id="6RTiq2rnhE-ALguYKJFTpQ" name="pKa_TwoBases_1" description="Middle base pKa for compound with 2 base groups" icon="Parameter" persistable="0" isFixedValue="0" quantityType="Parameter" negativeValuesAllowed="1" formula="k-IE3LExiUOhnVrcqMZKUg" buildMode="Property" isDefault="1">
                <Info min="0" max="14" flag="52" seq="1" ref="0" bb="2" group="16" />
              </Parameter>
              <Parameter id="azcb5DvqXEi8d9LsJdL8IA" name="Plasma protein binding partner" description="Plasma protein to which the drug is predominantly bound. The ontogeny of the two most important plasma protein binding partners, albumin and α1-acid glycoprotein (AGP) is available in the PK-Sim database so that the fraction unbound in plasma can be scaled to children using the ontogeny of the respective protein. If  the binding partner is neither albumin nor AGP  or if scaling to children is not of interest, the third alternative (unknown) can be used. Please note that any other ontogeny can be uploaded for the scaling to children using the Population Simulation Toolbox in MoBi" icon="Parameter" persistable="0" isFixedValue="0" quantityType="Parameter" negativeValuesAllowed="1" buildMode="Property" isDefault="1" value="1">
                <Info flag="50" seq="1" ref="0" bb="2" group="9" />
              </Parameter>
              <Parameter id="PB8fCSkxF0CkuHmi8XO0iw" name="Solubility_pKa_pH_Factor" description="pKa/pH-Dependent factor for solubility" icon="Parameter" persistable="0" isFixedValue="0" quantityType="Parameter" negativeValuesAllowed="1" formula="6G3ii9CvukaVuK_ThtRSQQ" buildMode="Property" isDefault="1">
                <Info min="0" flag="52" seq="1" ref="0" bb="2" group="18" />
              </Parameter>
              <Parameter id="_Hj0fDSWP0CONVuAPf4fmg" name="Total drug mass" description="Total drug mass" icon="Parameter" persistable="0" isFixedValue="0" dim="Amount" quantityType="Parameter" negativeValuesAllowed="1" formula="b7FBu8Vhpk6mFfl7Arf6QQ" buildMode="Property" isDefault="1" displayUnit="µmol">
                <Info min="0" flag="52" seq="1" ref="0" bb="2" group="9" />
              </Parameter>
              <Parameter id="2-TsWs3nFEewYEDZXON77Q" name="Total oral drug mass" description="Total oral drug mass" icon="Parameter" persistable="0" isFixedValue="0" dim="Amount" quantityType="Parameter" negativeValuesAllowed="1" buildMode="Property" isDefault="1" value="0" displayUnit="µmol">
                <Info min="0" flag="52" seq="1" ref="0" bb="2" group="63" />
              </Parameter>
              <Parameter id="v0v-HfNSBk283U-x2wqPAg" name="Lipophilicity" description="Model dependent lipophilicity measure: LogMA / LogP / ..." icon="Parameter" persistable="0" isFixedValue="0" dim="Log Units" quantityType="Parameter" negativeValuesAllowed="1" buildMode="Property" isDefault="1" value="NaN" displayUnit="Log Units">
                <Info min="-10" max="10" flag="50" seq="2" ref="0" bb="2" group="12" />
              </Parameter>
              <Parameter id="Q1qNLV1XEEmirR-1avVKeA" name="Fraction unbound (plasma, reference value)" description="Fraction unbound in plasma of the reference individual, i.e. in the case of human typically an average healthy adult. This reference value can be scaled to children based on the ontogeny of the respective plasma protein and/or in diseased subjects using the plasma protein scale factor defined in the individual" icon="Parameter" persistable="0" isFixedValue="0" dim="Fraction" quantityType="Parameter" negativeValuesAllowed="1" buildMode="Property" isDefault="1" value="NaN">
                <Info min="0" max="1" flag="34" seq="3" ref="0" bb="2" group="10" />
              </Parameter>
              <Parameter id="Z6RN60o6iU2hV2yR3dgBIg" name="Solubility at reference pH" description="Solubility at reference pH" icon="Parameter" persistable="0" isFixedValue="0" dim="Concentration (mass)" quantityType="Parameter" negativeValuesAllowed="1" buildMode="Property" isDefault="1" value="NaN" displayUnit="mg/l">
                <Info min="0" flag="50" seq="4" ref="0" bb="2" group="18" />
              </Parameter>
              <Parameter id="s6IRADb9I0C1CMvqg62xcQ" name="Solubility table" description="Solubility table" icon="Parameter" persistable="0" isFixedValue="0" dim="Concentration (mass)" quantityType="Parameter" negativeValuesAllowed="1" buildMode="Property" isDefault="1" value="0" displayUnit="mg/l">
                <Info min="0" flag="48" seq="4" ref="0" bb="2" group="18" />
              </Parameter>
              <Parameter id="gUEzAiFFVUSWiU0wCaxIeg" name="Reference pH" description="Reference pH" icon="Parameter" persistable="0" isFixedValue="0" quantityType="Parameter" negativeValuesAllowed="1" buildMode="Property" isDefault="1" value="7">
                <Info min="0" max="14" flag="50" seq="5" ref="0" bb="2" group="18" />
              </Parameter>
              <Parameter id="VhwVUgyx_UuZpSuJflStXw" name="Solubility gain per charge" description="Supporting parameter for calculation of pKa- and pH- dependent values of intestinal solubilty" icon="Parameter" persistable="0" isFixedValue="0" quantityType="Parameter" negativeValuesAllowed="1" buildMode="Property" isDefault="1" value="1000">
                <Info min="0" flag="34" seq="6" ref="0" bb="2" group="18" />
              </Parameter>
              <Parameter id="WX8H_22ix0e_fGrCgUAWOw" name="Permeability" description="Permeability" icon="Parameter" persistable="0" isFixedValue="0" dim="Velocity" quantityType="Parameter" negativeValuesAllowed="1" formula="9lSv4MashEyIIr1Oh0NvKQ" buildMode="Property" isDefault="1" displayUnit="cm/min">
                <Info min="0" flag="50" seq="7" ref="0" bb="2" group="15" />
              </Parameter>
              <Parameter id="gzIioQ--CUisVrnnFXAghA" name="Specific intestinal permeability (transcellular)" description="Specific intestinal permeability (transcellular)" icon="Parameter" persistable="0" isFixedValue="0" dim="Velocity" quantityType="Parameter" negativeValuesAllowed="1" formula="LUZ8BDAD1k6c4L3KIOgE0w" buildMode="Property" isDefault="1" displayUnit="cm/min">
                <ValueOrigin id="28" source="Publication" description="Thelen K, Coboeken K, Willmann S, et al. Evolution of a detailed physiological model to simulate the gastrointestinal transit and absorption process in humans, Part 1:Oral solutions. J Pharm Sci. 2011 Dec;100(12):5324-45 https://doi.org/10.1002/jps.22726" />
                <Info min="0" flag="50" seq="8" ref="0" bb="2" group="11" />
              </Parameter>
              <Parameter id="_pnYM0fWXEGWrLQWnwfdfw" name="Partition coefficient (water/protein)" description="Partition coefficient water to protein" icon="Parameter" persistable="0" isFixedValue="0" quantityType="Parameter" negativeValuesAllowed="1" formula="PZRd7UkgrkeR-VmzDUjoFw" buildMode="Global" isDefault="1">
                <Info min="0" flag="50" seq="9" ref="0" bb="2" group="67" />
              </Parameter>
              <Parameter id="3gkeipnIw0WvVBX8DGBJaQ" name="Treat precipitated drug as" description="Treat precipitated drug as either soluble or insoluble" icon="Parameter" persistable="0" isFixedValue="0" quantityType="Parameter" negativeValuesAllowed="1" buildMode="Property" isDefault="1" value="1">
                <Info min="0" max="1" flag="50" seq="30" ref="0" bb="2" group="14" />
              </Parameter>
              <Parameter id="K6RSPfAiaEa567TO8ViKBA" name="Aqueous diffusion coefficient" description="Aqueous diffusion coefficient&#xA;of the drug" icon="Parameter" persistable="0" isFixedValue="0" dim="Diffusion coefficient" quantityType="Parameter" negativeValuesAllowed="1" formula="E8WTH0w8MkmSjG_Xwe6Gsg" buildMode="Property" isDefault="1" displayUnit="cm²/min">
                <ValueOrigin id="32" source="Publication" description="Willmann S, Thelen K, Becker C, et al. Mechanism-based prediction of particle size-dependent dissolution and absorption: cilostazol pharmacokinetics in dogs. Eur J Pharm Biopharm. 2010 Sep;76(1):83-94 https://doi.org/10.1016/j.ejpb.2010.06.003" />
                <Info min="6E-13" max="0.6" flag="50" seq="31" ref="0" bb="2" group="14" />
              </Parameter>
              <Parameter id="3ZOD6oY2y0uv-KvIZ-NdBA" name="Density (drug)" description="Density of drug material" icon="Parameter" persistable="0" isFixedValue="0" dim="Density" quantityType="Parameter" negativeValuesAllowed="1" buildMode="Property" isDefault="1" value="1" displayUnit="g/cm³">
                <ValueOrigin id="32" source="Publication" description="Willmann S, Thelen K, Becker C, et al. Mechanism-based prediction of particle size-dependent dissolution and absorption: cilostazol pharmacokinetics in dogs. Eur J Pharm Biopharm. 2010 Sep;76(1):83-94 https://doi.org/10.1016/j.ejpb.2010.06.003" />
                <Info min="2.5E-06" flag="50" seq="32" ref="0" bb="2" group="14" />
              </Parameter>
              <Parameter id="unJiJAEVcUOvECVyXiHOkA" name="Immediately dissolve particles smaller than" description="Threshold for the particle radius of immediate dissolution" icon="Parameter" persistable="0" isFixedValue="0" dim="Length" quantityType="Parameter" negativeValuesAllowed="1" buildMode="Property" isDefault="1" value="1E-07" displayUnit="µm">
                <ValueOrigin id="32" source="Publication" description="Willmann S, Thelen K, Becker C, et al. Mechanism-based prediction of particle size-dependent dissolution and absorption: cilostazol pharmacokinetics in dogs. Eur J Pharm Biopharm. 2010 Sep;76(1):83-94 https://doi.org/10.1016/j.ejpb.2010.06.003" />
                <Info min="1E-35" flag="50" seq="33" ref="0" bb="2" group="14" />
              </Parameter>
              <Parameter id="ddeUlEAUYEKSAyXjZ-WO4A" name="Radius (solute)" description="Solute radius" icon="Parameter" persistable="0" isFixedValue="0" dim="Length" quantityType="Parameter" negativeValuesAllowed="1" formula="jkwFh6P0-keCzzmiV88Qkg" buildMode="Property" isDefault="1" displayUnit="µm">
                <ValueOrigin id="26" source="Publication" description="Niederalt, C., Kuepfer, L., Solodenko, J. et al. J Pharmacokinet Pharmacodyn (2017). https://doi.org/10.1007/s10928-017-9559-4" />
                <Info min="0" flag="50" seq="40" ref="0" bb="2" group="19" />
              </Parameter>
              <Parameter id="Rr6JLpL0W0SEQniPWxoZRA" name="Kd (FcRn) in endosomal space" description="Dissociation constant of drug for binding to FcRn in endosomal space" icon="Parameter" persistable="0" isFixedValue="0" dim="Concentration (molar)" quantityType="Parameter" negativeValuesAllowed="1" buildMode="Property" isDefault="1" value="999999" displayUnit="µmol/l">
                <ValueOrigin id="26" source="Publication" description="Niederalt, C., Kuepfer, L., Solodenko, J. et al. J Pharmacokinet Pharmacodyn (2017). https://doi.org/10.1007/s10928-017-9559-4" />
                <Info min="0" flag="50" seq="41" ref="0" bb="2" group="19" />
              </Parameter>
              <Parameter id="vwIrUSe7E0KVdGBuaOpdIA" name="Kd (FcRn) in plasma/interstitial" description="Dissociation constant of drug for binding to FcRn in plasma/interstitial space. For monoclonal antibodies the binding to FcRn in neutral environment (plasma and interstitial space) is generally very weak or not detectable. In this case the high default value for Kd(FcRn) in plasma/interstitial can be kept." icon="Parameter" persistable="0" isFixedValue="0" dim="Concentration (molar)" quantityType="Parameter" negativeValuesAllowed="1" buildMode="Property" isDefault="1" value="999999" displayUnit="µmol/l">
                <ValueOrigin id="26" source="Publication" description="Niederalt, C., Kuepfer, L., Solodenko, J. et al. J Pharmacokinet Pharmacodyn (2017). https://doi.org/10.1007/s10928-017-9559-4" />
                <Info min="0" flag="50" seq="42" ref="0" bb="2" group="19" />
              </Parameter>
              <Parameter id="LAduaMPd0UKjWG4YjPezCw" name="kass (FcRn)" description="Association constant of drug for binding to FcRn" icon="Parameter" persistable="0" isFixedValue="0" dim="Second order rate constant" quantityType="Parameter" negativeValuesAllowed="1" buildMode="Property" isDefault="1" value="0.87" displayUnit="l/µmol/min">
                <ValueOrigin id="26" source="Publication" description="Niederalt, C., Kuepfer, L., Solodenko, J. et al. J Pharmacokinet Pharmacodyn (2017). https://doi.org/10.1007/s10928-017-9559-4" />
                <Info min="0" flag="50" seq="43" ref="0" bb="2" group="19" />
              </Parameter>
              <Parameter id="b722NraNF0WhDKfrg4FO8w" name="Use pH- and pKa-dependent penalty factor for charged molecule fraction" description="Penalty factor for charged molecule fraction is used for &quot;Intestinal permeability (transcellular)&quot; only" icon="Parameter" persistable="0" isFixedValue="0" quantityType="Parameter" negativeValuesAllowed="1" buildMode="Global" isDefault="1" value="0">
                <Info min="0" max="1" flag="50" seq="100" ref="0" bb="2" group="75" />
              </Parameter>
              <Parameter id="9bQh6C2pe0Cw_xQW7iROsg" name="Enable supersaturation" description="Enabling supersaturation inactivates the limit of how much solute can be dissolved. It should always and only be allowed in combination with particle dissolution formulations; otherwise disabled. Enabling in case of other formulations results in a lack of the solubility limit and hence in infinitely soluble solutes." icon="Parameter" persistable="0" isFixedValue="0" quantityType="Parameter" negativeValuesAllowed="1" buildMode="Property" isDefault="1" value="0">
                <Info min="0" max="1" flag="50" seq="100" ref="0" bb="2" group="14" />
              </Parameter>
              <Parameter id="7ni5uaNTv0iClkUOWB-muA" name="Concentration" icon="Parameter" persistable="0" isFixedValue="0" dim="Concentration (molar)" quantityType="Parameter" negativeValuesAllowed="1" formula="6Hu6Xx1xbk2GMa4tHJAbnw" isDefault="1" displayUnit="µmol/l">
                <Info min="0" flag="18" seq="1" ref="0" bb="2" group="117" />
              </Parameter>
            </Children>
          </MoleculeBuilder>
          <MoleculeBuilder id="WrnIYSwCHE2cwDWFxjz2cw" name="siRNA" icon="DRUG" mode="Logical" containerType="Other" isFloating="1" quantityType="Drug" isXenobiotic="1" dim="Amount" defaultStartFormula="U8GeCW2oSEuszbNN_k1-zw" displayUnit="µmol">
            <Children>
              <Parameter id="KuqBL5CpN0i8W8_kGxVc-Q" name="base_For_KaPL_Factor" description="Supporting parameter for calculation of pKa- and pH- dependent values of KaPL" icon="Parameter" persistable="0" isFixedValue="0" quantityType="Parameter" negativeValuesAllowed="1" buildMode="Property" isDefault="1" value="20">
                <ValueOrigin id="34" source="Publication" description="Toxicol In Vitro. 2008 Mar;22(2):457-67 https://doi.org/10.1016/j.tiv.2007.09.010" />
                <Info min="0" flag="36" seq="1" ref="0" bb="4" group="16" />
              </Parameter>
              <Parameter id="6eXhtAvhuk-HTydGmWvt9A" name="base_For_logD_Factor" description="Supporting parameter for calculation of pKa- and pH- dependent logD" icon="Parameter" persistable="0" isFixedValue="0" quantityType="Parameter" negativeValuesAllowed="1" buildMode="Property" isDefault="1" value="0.001">
                <ValueOrigin id="34" source="Publication" description="Toxicol In Vitro. 2008 Mar;22(2):457-67 https://doi.org/10.1016/j.tiv.2007.09.010" />
                <Info min="0" flag="36" seq="1" ref="0" bb="4" group="16" />
              </Parameter>
              <Parameter id="9ycSGNaKz0W951sWm40jDw" name="base_For_P_cell_Factor" description="Supporting parameter for calculation of pKa- and pH- dependent permeability to/from cells" icon="Parameter" persistable="0" isFixedValue="0" quantityType="Parameter" negativeValuesAllowed="1" buildMode="Property" isDefault="1" value="0.001">
                <Info min="0" flag="36" seq="1" ref="0" bb="4" group="16" />
              </Parameter>
              <Parameter id="kOq0ocp6aEqj_9L1mHj9pQ" name="base_For_Pint_Factor" description="Supporting parameter for calculation of pKa- and pH- dependent intestinal permeability" icon="Parameter" persistable="0" isFixedValue="0" quantityType="Parameter" negativeValuesAllowed="1" buildMode="Property" isDefault="1" value="0.1">
                <Info min="0" flag="36" seq="1" ref="0" bb="4" group="16" />
              </Parameter>
              <Parameter id="-v2bP-no3Emj7gMaMPn2NA" name="BP_AGP" description="Constant for binding partner α1-acid glycoprotein" icon="Parameter" persistable="0" isFixedValue="0" quantityType="Parameter" negativeValuesAllowed="1" buildMode="Property" isDefault="1" value="0">
                <Info flag="52" seq="1" ref="0" bb="4" group="9" />
              </Parameter>
              <Parameter id="GrcAbxMk60iFiO6_qDZfEw" name="BP_ALBUMIN" description="Constant for binding partner albumin" icon="Parameter" persistable="0" isFixedValue="0" quantityType="Parameter" negativeValuesAllowed="1" buildMode="Property" isDefault="1" value="1">
                <Info flag="52" seq="1" ref="0" bb="4" group="9" />
              </Parameter>
              <Parameter id="wgxIl1rZbU6UY-adVX2vsQ" name="BP_UNKNOWN" description="Constant for binding partner unknown" icon="Parameter" persistable="0" isFixedValue="0" quantityType="Parameter" negativeValuesAllowed="1" buildMode="Property" isDefault="1" value="2">
                <Info flag="52" seq="1" ref="0" bb="4" group="9" />
              </Parameter>
              <Parameter id="9y3DeAA23kqtM9WzS8JZwg" name="Br" description="Number of bromine atoms in molecule" icon="Parameter" persistable="0" isFixedValue="0" quantityType="Parameter" negativeValuesAllowed="1" buildMode="Property" isDefault="1" value="0">
                <Info min="0" max="10" flag="58" seq="1" ref="0" bb="4" group="13" />
              </Parameter>
              <Parameter id="AVj3Va2X9UqmW3vODXy2Cw" name="Calculated specific intestinal permeability (transcellular)" description="Calculated specific intestinal permeability (transcellular)" icon="Parameter" persistable="0" isFixedValue="0" dim="Velocity" quantityType="Parameter" negativeValuesAllowed="1" formula="LUZ8BDAD1k6c4L3KIOgE0w" buildMode="Global" isDefault="1" displayUnit="cm/min">
                <ValueOrigin id="28" source="Publication" description="Thelen K, Coboeken K, Willmann S, et al. Evolution of a detailed physiological model to simulate the gastrointestinal transit and absorption process in humans, Part 1:Oral solutions. J Pharm Sci. 2011 Dec;100(12):5324-45 https://doi.org/10.1002/jps.22726" />
                <Info min="0" flag="52" seq="1" ref="0" bb="2" group="75" />
              </Parameter>
              <Parameter id="oPgT4XYwmUytJjSv6NEwMQ" name="Cl" description="Number of chlorine atoms in molecule" icon="Parameter" persistable="0" isFixedValue="0" quantityType="Parameter" negativeValuesAllowed="1" buildMode="Property" isDefault="1" value="0">
                <Info min="0" max="10" flag="58" seq="1" ref="0" bb="4" group="13" />
              </Parameter>
              <Parameter id="WnKD8kIXYkqcdJsoACEF9Q" name="Compound type 0" description="Compound type (-1: acid, +1: base, 0: neutral)" icon="Parameter" persistable="0" isFixedValue="0" quantityType="Parameter" negativeValuesAllowed="1" buildMode="Property" isDefault="1" value="0">
                <Info min="-1" max="1" flag="58" seq="1" ref="0" bb="4" group="16" />
              </Parameter>
              <Parameter id="_82rI9AgbUiRQLCwhamesg" name="Compound type 1" description="Compound type (-1: acid, +1: base, 0: neutral)" icon="Parameter" persistable="0" isFixedValue="0" quantityType="Parameter" negativeValuesAllowed="1" buildMode="Property" isDefault="1" value="0">
                <Info min="-1" max="1" flag="58" seq="1" ref="0" bb="4" group="16" />
              </Parameter>
              <Parameter id="1YfmwqAikE6QBmHUC_v1hw" name="Compound type 2" description="Compound type (-1: acid, +1: base, 0: neutral)" icon="Parameter" persistable="0" isFixedValue="0" quantityType="Parameter" negativeValuesAllowed="1" buildMode="Property" isDefault="1" value="0">
                <Info min="-1" max="1" flag="58" seq="1" ref="0" bb="4" group="16" />
              </Parameter>
              <Parameter id="4YHfLKvGMkCeiLIYQgmCbg" name="CT_ACID" description="Constant for compound type acid" icon="Parameter" persistable="0" isFixedValue="0" quantityType="Parameter" negativeValuesAllowed="1" buildMode="Property" isDefault="1" value="-1">
                <Info min="-1" max="-1" flag="52" seq="1" ref="0" bb="4" group="16" />
              </Parameter>
              <Parameter id="p5r5Anm8pEGYdIN7jZI17g" name="CT_BASE" description="Constant for compound type base" icon="Parameter" persistable="0" isFixedValue="0" quantityType="Parameter" negativeValuesAllowed="1" buildMode="Property" isDefault="1" value="1">
                <Info min="1" max="1" flag="52" seq="1" ref="0" bb="4" group="16" />
              </Parameter>
              <Parameter id="aViIvjW4FkuU9Cm_zfROyQ" name="CT_NEUTRAL" description="Constant for compound type neutral" icon="Parameter" persistable="0" isFixedValue="0" quantityType="Parameter" negativeValuesAllowed="1" buildMode="Property" isDefault="1" value="0">
                <Info min="0" max="0" flag="52" seq="1" ref="0" bb="4" group="16" />
              </Parameter>
              <Parameter id="48nZEH19yU6abzzExlTFMQ" name="Effective molecular weight" description="Effective molecular weight" icon="Parameter" persistable="0" isFixedValue="0" dim="Molecular weight" quantityType="Parameter" negativeValuesAllowed="1" formula="3qlFYNAe1EuzHxtHEoWnfg" buildMode="Property" isDefault="1" displayUnit="g/mol">
                <ValueOrigin id="25" source="Publication" description="Stefan Willmann, Walter Schmitt,Jörg Keldenich, Jörg Lippert, and Jennifer B. Dressman: A Physiological Model for the Estimation of the Fraction Dose Absorbed in Humans. J. Med. Chem. 2004, 47, 4022-4031" />
                <Info min="1.5E-08" flag="62" seq="1" ref="0" bb="4" group="13" />
              </Parameter>
              <Parameter id="2MziJXgIlEuFVO_z3pv4Fg" name="F" description="Number of fluorine atoms in molecule" icon="Parameter" persistable="0" isFixedValue="0" quantityType="Parameter" negativeValuesAllowed="1" buildMode="Property" isDefault="1" value="0">
                <Info min="0" max="10" flag="58" seq="1" ref="0" bb="4" group="13" />
              </Parameter>
              <Parameter id="giRovpNRp068GgtdldaudA" name="Has halogens" description="Supporting parameter for compound" icon="Parameter" persistable="0" isFixedValue="0" quantityType="Parameter" negativeValuesAllowed="1" formula="_aQrmcENqkGQDnHd67iiQw" buildMode="Property" isDefault="1">
                <Info min="0" flag="60" seq="1" ref="0" bb="4" group="13" />
              </Parameter>
              <Parameter id="4ulcJuci70ubCayH2MLbfg" name="I" description="Number of iodine atoms in molecule" icon="Parameter" persistable="0" isFixedValue="0" quantityType="Parameter" negativeValuesAllowed="1" buildMode="Property" isDefault="1" value="0">
                <Info min="0" max="10" flag="58" seq="1" ref="0" bb="4" group="13" />
              </Parameter>
              <Parameter id="9840U1iNCUCzIARDDD4e7g" name="Is diprotic acid" description="Is diprotic acid" icon="Parameter" persistable="0" isFixedValue="0" quantityType="Parameter" negativeValuesAllowed="1" formula="efltAf7DxkuS7esva15MIw" buildMode="Property" isDefault="1">
                <Info min="0" max="1" flag="52" seq="1" ref="0" bb="4" group="16" />
              </Parameter>
              <Parameter id="2OK7pLaK-USGI2SaJ_HXYQ" name="Is diprotic base" description="Is diprotic base" icon="Parameter" persistable="0" isFixedValue="0" quantityType="Parameter" negativeValuesAllowed="1" formula="V1qyPvyPTUm1Xe2UnPWG0Q" buildMode="Property" isDefault="1">
                <Info min="0" max="1" flag="52" seq="1" ref="0" bb="4" group="16" />
              </Parameter>
              <Parameter id="kD6O214DlECe2rxg3LvSAg" name="Is diprotic base monoprotic acid" description="Is diprotic base monoprotic acid" icon="Parameter" persistable="0" isFixedValue="0" quantityType="Parameter" negativeValuesAllowed="1" formula="rl6PbLVlukiAAdXrvfqEdQ" buildMode="Property" isDefault="1">
                <Info min="0" max="1" flag="52" seq="1" ref="0" bb="4" group="16" />
              </Parameter>
              <Parameter id="NRMo2jEGFEKdv2cnjtZXYg" name="Is floating in lumen" description="Is floating in lumen" icon="Parameter" persistable="0" isFixedValue="0" quantityType="Parameter" negativeValuesAllowed="1" buildMode="Property" isDefault="1" value="1">
                <Info min="0" max="1" flag="52" seq="1" ref="0" bb="4" group="9" />
              </Parameter>
              <Parameter id="kknhrvtHi0KDvd4V2AUJAA" name="Is monoprotic acid" description="Is monoprotic acid" icon="Parameter" persistable="0" isFixedValue="0" quantityType="Parameter" negativeValuesAllowed="1" formula="kNP-4hyWnkuQEu-apru0iA" buildMode="Property" isDefault="1">
                <Info min="0" max="1" flag="52" seq="1" ref="0" bb="4" group="16" />
              </Parameter>
              <Parameter id="pi4KSysSVk2_q18i14BZOQ" name="Is monoprotic base" description="Is monoprotic base" icon="Parameter" persistable="0" isFixedValue="0" quantityType="Parameter" negativeValuesAllowed="1" formula="RapGJw7X-0WdDBdu7dyO_g" buildMode="Property" isDefault="1">
                <Info min="0" max="1" flag="52" seq="1" ref="0" bb="4" group="16" />
              </Parameter>
              <Parameter id="k1LhgNS9LU6grKLNxV1s-A" name="Is monoprotic base diprotic acid" description="Is monoprotic base diprotic acid" icon="Parameter" persistable="0" isFixedValue="0" quantityType="Parameter" negativeValuesAllowed="1" formula="6LSmQsFB_ECZKBF9i_aJzw" buildMode="Property" isDefault="1">
                <Info min="0" max="1" flag="52" seq="1" ref="0" bb="4" group="16" />
              </Parameter>
              <Parameter id="gULEZZO-J0WwbkGbZjwZrQ" name="Is monoprotic base monoprotic acid" description="Is monoprotic base monoprotic acid" icon="Parameter" persistable="0" isFixedValue="0" quantityType="Parameter" negativeValuesAllowed="1" formula="5qqPQvxuP0CHGI_ENNcjfw" buildMode="Property" isDefault="1">
                <Info min="0" max="1" flag="52" seq="1" ref="0" bb="4" group="16" />
              </Parameter>
              <Parameter id="UeJ22s7GfU-FiaNDxme9Yw" name="Is neutral" description="Supporting parameter for partition coeffs in RR-Modell" icon="Parameter" persistable="0" isFixedValue="0" quantityType="Parameter" negativeValuesAllowed="1" formula="Juu-wDoOhUKpMcDm0J3Mmw" buildMode="Property" isDefault="1">
                <Info min="0" flag="52" seq="1" ref="0" bb="4" group="16" />
              </Parameter>
              <Parameter id="Pr4vO7TN0E2_w53418cN3A" name="Is small molecule" description="Treat compound as small molecule or not (if not, both organ specific and intestinal permeability will be set to zero)" icon="Parameter" persistable="0" isFixedValue="0" quantityType="Parameter" negativeValuesAllowed="1" buildMode="Property" isDefault="0" value="0">
                <Info min="0" max="1" flag="60" seq="1" ref="0" bb="4" group="9" />
              </Parameter>
              <Parameter id="Ke286LJB7kCN_AVwvKQiMw" name="Is strong base" description="Supporting parameter for partition coeffs in RR-Modell (at least one basic pKa&gt;=7)" icon="Parameter" persistable="0" isFixedValue="0" quantityType="Parameter" negativeValuesAllowed="1" formula="YbrL-iARc0Sd-0uihexoiQ" buildMode="Property" isDefault="1">
                <Info min="0" flag="52" seq="1" ref="0" bb="4" group="16" />
              </Parameter>
              <Parameter id="4pTlzX_XYkWs7_tPEtvWag" name="Is triprotic acid" description="Is triprotic acid" icon="Parameter" persistable="0" isFixedValue="0" quantityType="Parameter" negativeValuesAllowed="1" formula="pLFdtn-NE0CZAql4j9rX8w" buildMode="Property" isDefault="1">
                <Info min="0" max="1" flag="52" seq="1" ref="0" bb="4" group="16" />
              </Parameter>
              <Parameter id="oDIo3TV3VEWIBibCDX3HDg" name="Is triprotic base" description="Is triprotic base" icon="Parameter" persistable="0" isFixedValue="0" quantityType="Parameter" negativeValuesAllowed="1" formula="EOaJB6TiWUq1UilfUlyPcg" buildMode="Property" isDefault="1">
                <Info min="0" max="1" flag="52" seq="1" ref="0" bb="4" group="16" />
              </Parameter>
              <Parameter id="MsOkLwGAik6vuQ9a5tGxdw" name="Molecular weight" description="Molecular weight" icon="Parameter" persistable="0" isFixedValue="0" dim="Molecular weight" quantityType="Parameter" negativeValuesAllowed="1" buildMode="Property" isDefault="0" value="1.33E-05" displayUnit="kDa">
                <Info min="1.5E-08" flag="56" seq="1" ref="0" bb="4" group="13" />
              </Parameter>
              <Parameter id="HNloB1IX1UuwhcfzYCRkqg" name="pKa value 0" description="pKa value" icon="Parameter" persistable="0" isFixedValue="0" quantityType="Parameter" negativeValuesAllowed="1" buildMode="Property" isDefault="1" value="0">
                <Info min="0" max="14" flag="58" seq="1" ref="0" bb="4" group="16" />
              </Parameter>
              <Parameter id="NrcWAUVOqECaK_vWurdVLQ" name="pKa value 1" description="pKa value" icon="Parameter" persistable="0" isFixedValue="0" quantityType="Parameter" negativeValuesAllowed="1" buildMode="Property" isDefault="1" value="0">
                <Info min="0" max="14" flag="58" seq="1" ref="0" bb="4" group="16" />
              </Parameter>
              <Parameter id="F7mxgMbGv0K_-t_bxpeKyA" name="pKa value 2" description="pKa value" icon="Parameter" persistable="0" isFixedValue="0" quantityType="Parameter" negativeValuesAllowed="1" buildMode="Property" isDefault="1" value="0">
                <Info min="0" max="14" flag="58" seq="1" ref="0" bb="4" group="16" />
              </Parameter>
              <Parameter id="3XKZVaLbSk2mz-imN0U3VQ" name="pKa_Acid_0" description="Smallest acid pKa" icon="Parameter" persistable="0" isFixedValue="0" quantityType="Parameter" negativeValuesAllowed="1" formula="t2FI7d6keEGV6ugy2bALfg" buildMode="Property" isDefault="1">
                <Info min="0" max="14" flag="52" seq="1" ref="0" bb="4" group="16" />
              </Parameter>
              <Parameter id="qLZJOpGApUO2yZ6KOKiUXg" name="pKa_Acid_1" description="Middle acid pKa" icon="Parameter" persistable="0" isFixedValue="0" quantityType="Parameter" negativeValuesAllowed="1" formula="5IXKiUQD1kO8w48B0_TglA" buildMode="Property" isDefault="1">
                <Info min="0" max="14" flag="52" seq="1" ref="0" bb="4" group="16" />
              </Parameter>
              <Parameter id="uNz9rG-JEEOqORqrbAS-qA" name="pKa_Acid_2" description="Largest acid pKa" icon="Parameter" persistable="0" isFixedValue="0" quantityType="Parameter" negativeValuesAllowed="1" formula="YqI8Bb3KZUq4Zn3LTt8U0w" buildMode="Property" isDefault="1">
                <Info min="0" max="14" flag="52" seq="1" ref="0" bb="4" group="16" />
              </Parameter>
              <Parameter id="ZmqbBO4jPUSZuRn06FeLDw" name="pKa_Acids_Count" description="Number of acidic groups in compound" icon="Parameter" persistable="0" isFixedValue="0" quantityType="Parameter" negativeValuesAllowed="1" formula="vGPP0Q9lx0y5TXMoMddUOQ" buildMode="Property" isDefault="1">
                <Info min="0" max="3" flag="52" seq="1" ref="0" bb="4" group="16" />
              </Parameter>
              <Parameter id="s-DtVKxMR0iEq1QbxQGBSA" name="pKa_Base_0" description="Smallest base pKa" icon="Parameter" persistable="0" isFixedValue="0" quantityType="Parameter" negativeValuesAllowed="1" formula="psshrKpIP0e2R-olWWR0eg" buildMode="Property" isDefault="1">
                <Info min="0" max="14" flag="52" seq="1" ref="0" bb="4" group="16" />
              </Parameter>
              <Parameter id="ykrR3tqy5EW_DO0AsoN-bg" name="pKa_Base_1" description="Middle base pKa" icon="Parameter" persistable="0" isFixedValue="0" quantityType="Parameter" negativeValuesAllowed="1" formula="RgwHpRIy5EOIVCasxTbPgg" buildMode="Property" isDefault="1">
                <Info min="0" max="14" flag="52" seq="1" ref="0" bb="4" group="16" />
              </Parameter>
              <Parameter id="YwUOyyQwE0mOJhUTQhKP0A" name="pKa_Base_2" description="Largest base pKa" icon="Parameter" persistable="0" isFixedValue="0" quantityType="Parameter" negativeValuesAllowed="1" formula="5ygnirbblEiH1-yU262vFw" buildMode="Property" isDefault="1">
                <Info min="0" max="14" flag="52" seq="1" ref="0" bb="4" group="16" />
              </Parameter>
              <Parameter id="U-pshFIrM0GLpfcdBYbDkA" name="pKa_Bases_Count" description="Number of basic groups in compound" icon="Parameter" persistable="0" isFixedValue="0" quantityType="Parameter" negativeValuesAllowed="1" formula="XAuTBX6BSE2XNia5gKURuA" buildMode="Property" isDefault="1">
                <Info min="0" max="3" flag="52" seq="1" ref="0" bb="4" group="16" />
              </Parameter>
              <Parameter id="5gmzpKNAn02C4N998qeDDQ" name="pKa_OneAcid_0" description="Smallest acid pKa for compound with 1 acid group" icon="Parameter" persistable="0" isFixedValue="0" quantityType="Parameter" negativeValuesAllowed="1" formula="TX2nm2LLO0GY5P_Vyy4QZA" buildMode="Property" isDefault="1">
                <Info min="0" max="14" flag="52" seq="1" ref="0" bb="4" group="16" />
              </Parameter>
              <Parameter id="FEozCjPy1Uy_QKxDaKEYdg" name="pKa_OneBase_0" description="Smallest base pKa for compound with 1 base group" icon="Parameter" persistable="0" isFixedValue="0" quantityType="Parameter" negativeValuesAllowed="1" formula="W2A5k_9zzUeIs8JXVTp24g" buildMode="Property" isDefault="1">
                <Info min="0" max="14" flag="52" seq="1" ref="0" bb="4" group="16" />
              </Parameter>
              <Parameter id="6bDn6N-gxUGoSy9AcrRz4g" name="pKa_pH_WS_sol_F1" description="Supporting parameter for calculation of pKa- and pH- dependent solubilty scale factor at refPH" icon="Parameter" persistable="0" isFixedValue="0" quantityType="Parameter" negativeValuesAllowed="1" formula="4U6aNjmsmE6QZ0YnTdPd3g" buildMode="Property" isDefault="1">
                <Info min="0" max="1" flag="52" seq="1" ref="0" bb="4" group="18" />
              </Parameter>
              <Parameter id="JkFk2FM6c06CJwgIbguPtA" name="pKa_pH_WS_sol_F2" description="Supporting parameter for calculation of pKa- and pH- dependent solubilty scale factor at refPH" icon="Parameter" persistable="0" isFixedValue="0" quantityType="Parameter" negativeValuesAllowed="1" formula="GGs68EML6kGdBk7O-jquzA" buildMode="Property" isDefault="1">
                <Info min="0" max="1" flag="52" seq="1" ref="0" bb="4" group="18" />
              </Parameter>
              <Parameter id="TltPWQ83jUGMi0ol2vrYFA" name="pKa_pH_WS_sol_F3" description="Supporting parameter for calculation of pKa- and pH- dependent solubilty scale factor at refPH" icon="Parameter" persistable="0" isFixedValue="0" quantityType="Parameter" negativeValuesAllowed="1" formula="YY_ETV29pUi_bwvThGHFXg" buildMode="Property" isDefault="1">
                <Info min="0" max="1" flag="52" seq="1" ref="0" bb="4" group="18" />
              </Parameter>
              <Parameter id="cDSwMTOSrESw0PB5ymq0BQ" name="pKa_pH_WS_sol_K1" description="Supporting parameter for calculation of pKa- and pH- dependent solubilty scale factor at refPH" icon="Parameter" persistable="0" isFixedValue="0" quantityType="Parameter" negativeValuesAllowed="1" formula="xnoWVj6j2U-bJmo3P48_Yw" buildMode="Property" isDefault="1">
                <Info min="0" max="1" flag="52" seq="1" ref="0" bb="4" group="18" />
              </Parameter>
              <Parameter id="rNz7M5K51Uek3qcfOPq3MQ" name="pKa_pH_WS_sol_K2" description="Supporting parameter for calculation of pKa- and pH- dependent solubilty scale factor at refPH" icon="Parameter" persistable="0" isFixedValue="0" quantityType="Parameter" negativeValuesAllowed="1" formula="SccA_h7fGUiL41f9X_dvSA" buildMode="Property" isDefault="1">
                <Info min="0" max="1" flag="52" seq="1" ref="0" bb="4" group="18" />
              </Parameter>
              <Parameter id="BxsWq5NhK0CNw0fbwamzMQ" name="pKa_pH_WS_sol_K3" description="Supporting parameter for calculation of pKa- and pH- dependent solubilty scale factor at refPH" icon="Parameter" persistable="0" isFixedValue="0" quantityType="Parameter" negativeValuesAllowed="1" formula="q01pMIzfVUedt1Y5y4B_Og" buildMode="Property" isDefault="1">
                <Info min="0" max="1" flag="52" seq="1" ref="0" bb="4" group="18" />
              </Parameter>
              <Parameter id="bdph8jYkGkaQW0X6lsMuKA" name="pKa_pH_WS_sol_K4" description="Supporting parameter for calculation of pKa- and pH- dependent solubilty scale factor at refPH" icon="Parameter" persistable="0" isFixedValue="0" quantityType="Parameter" negativeValuesAllowed="1" formula="DCf4rnmx3kSPSiT6cSNzJg" buildMode="Property" isDefault="1">
                <Info min="0" max="1" flag="52" seq="1" ref="0" bb="4" group="18" />
              </Parameter>
              <Parameter id="XglmY3IFG0W1ep4_20evBw" name="pKa_pH_WS_sol_K5" description="Supporting parameter for calculation of pKa- and pH- dependent solubilty scale factor at refPH" icon="Parameter" persistable="0" isFixedValue="0" quantityType="Parameter" negativeValuesAllowed="1" formula="CO6QX9si3UmNh-31QM5wOA" buildMode="Property" isDefault="1">
                <Info min="0" max="1" flag="52" seq="1" ref="0" bb="4" group="18" />
              </Parameter>
              <Parameter id="0xMKURAg9EWasozROaeqAw" name="pKa_pH_WS_sol_K6" description="Supporting parameter for calculation of pKa- and pH- dependent solubilty scale factor at refPH" icon="Parameter" persistable="0" isFixedValue="0" quantityType="Parameter" negativeValuesAllowed="1" formula="yDeQkZvpOkGdb-TK2Vb2mQ" buildMode="Property" isDefault="1">
                <Info min="0" max="1" flag="52" seq="1" ref="0" bb="4" group="18" />
              </Parameter>
              <Parameter id="xks85F2RAEi3vbAmXZ9lzg" name="pKa_pH_WS_sol_K7" description="Supporting parameter for calculation of pKa- and pH- dependent solubilty scale factor at refPH" icon="Parameter" persistable="0" isFixedValue="0" quantityType="Parameter" negativeValuesAllowed="1" formula="Dnt-JhgDP0yuCUQvPN2tbw" buildMode="Property" isDefault="1">
                <Info min="0" max="1" flag="52" seq="1" ref="0" bb="4" group="18" />
              </Parameter>
              <Parameter id="yc4b0ZbTFk6M_bP87bLCfA" name="pKa_pH_WS_sol_K8" description="Supporting parameter for calculation of pKa- and pH- dependent solubilty scale factor at refPH" icon="Parameter" persistable="0" isFixedValue="0" quantityType="Parameter" negativeValuesAllowed="1" formula="IsTHOMh8DU--m8FUMpM_hA" buildMode="Property" isDefault="1">
                <Info min="0" max="1" flag="52" seq="1" ref="0" bb="4" group="18" />
              </Parameter>
              <Parameter id="-ll8QPL4Ckizww4Ym3U8tA" name="pKa_ThreeAcids_0" description="Smallest acid pKa for compound with 3 acid groups" icon="Parameter" persistable="0" isFixedValue="0" quantityType="Parameter" negativeValuesAllowed="1" formula="7T20XSVOFUybcrJRHG3B-g" buildMode="Property" isDefault="1">
                <Info min="0" max="14" flag="52" seq="1" ref="0" bb="4" group="16" />
              </Parameter>
              <Parameter id="CFAxh6g2V0O0CvjbCS1YPQ" name="pKa_ThreeAcids_1" description="Middle acid pKa for compound with 3 acid groups" icon="Parameter" persistable="0" isFixedValue="0" quantityType="Parameter" negativeValuesAllowed="1" formula="i9rXoAAsi0e-VKTRlnmr0w" buildMode="Property" isDefault="1">
                <Info min="0" max="14" flag="52" seq="1" ref="0" bb="4" group="16" />
              </Parameter>
              <Parameter id="e0hRxt2wC0C9KVV1kvibJA" name="pKa_ThreeBases_0" description="Smallest base pKa for compound with 3 base groups" icon="Parameter" persistable="0" isFixedValue="0" quantityType="Parameter" negativeValuesAllowed="1" formula="AhNhz5c6CkqUBw4C5katmA" buildMode="Property" isDefault="1">
                <Info min="0" max="14" flag="52" seq="1" ref="0" bb="4" group="16" />
              </Parameter>
              <Parameter id="1PGcjbraFkO3AWchG759Kg" name="pKa_ThreeBases_1" description="Middle base pKa for compound with 3 base groups" icon="Parameter" persistable="0" isFixedValue="0" quantityType="Parameter" negativeValuesAllowed="1" formula="Dm-87y_COUWq8TEuZcovGA" buildMode="Property" isDefault="1">
                <Info min="0" max="14" flag="52" seq="1" ref="0" bb="4" group="16" />
              </Parameter>
              <Parameter id="oUHER762IUyZsmwcTfzM3Q" name="pKa_TwoAcids_0" description="Smallest acid pKa for compound with 2 acid groups" icon="Parameter" persistable="0" isFixedValue="0" quantityType="Parameter" negativeValuesAllowed="1" formula="FHfs06pz9U-4kL1NJplENA" buildMode="Property" isDefault="1">
                <Info min="0" max="14" flag="52" seq="1" ref="0" bb="4" group="16" />
              </Parameter>
              <Parameter id="XwcuodUVNECpp9VPQCinqw" name="pKa_TwoAcids_1" description="Middle acid pKa for compound with 2 acid groups" icon="Parameter" persistable="0" isFixedValue="0" quantityType="Parameter" negativeValuesAllowed="1" formula="o62e8lx8Gk-oeCUIhzn9bw" buildMode="Property" isDefault="1">
                <Info min="0" max="14" flag="52" seq="1" ref="0" bb="4" group="16" />
              </Parameter>
              <Parameter id="jU-cdQNXLkKK7fvSBZsU_w" name="pKa_TwoBases_0" description="Smallest base pKa for compound with 2 base groups" icon="Parameter" persistable="0" isFixedValue="0" quantityType="Parameter" negativeValuesAllowed="1" formula="t4qJ949t2ke_pGBM2IQPgw" buildMode="Property" isDefault="1">
                <Info min="0" max="14" flag="52" seq="1" ref="0" bb="4" group="16" />
              </Parameter>
              <Parameter id="casvbaUcpUapLTB2W7QiZg" name="pKa_TwoBases_1" description="Middle base pKa for compound with 2 base groups" icon="Parameter" persistable="0" isFixedValue="0" quantityType="Parameter" negativeValuesAllowed="1" formula="k-IE3LExiUOhnVrcqMZKUg" buildMode="Property" isDefault="1">
                <Info min="0" max="14" flag="52" seq="1" ref="0" bb="4" group="16" />
              </Parameter>
              <Parameter id="b-HvnGVQr0mPwX_mrq0Hpg" name="Plasma protein binding partner" description="Plasma protein to which the drug is predominantly bound. The ontogeny of the two most important plasma protein binding partners, albumin and α1-acid glycoprotein (AGP) is available in the PK-Sim database so that the fraction unbound in plasma can be scaled to children using the ontogeny of the respective protein. If  the binding partner is neither albumin nor AGP  or if scaling to children is not of interest, the third alternative (unknown) can be used. Please note that any other ontogeny can be uploaded for the scaling to children using the Population Simulation Toolbox in MoBi" icon="Parameter" persistable="0" isFixedValue="0" quantityType="Parameter" negativeValuesAllowed="1" buildMode="Property" isDefault="0" value="1">
                <Info flag="58" seq="1" ref="0" bb="4" group="9" />
              </Parameter>
              <Parameter id="41KfThvGykO5kttmtu6ANw" name="Solubility_pKa_pH_Factor" description="pKa/pH-Dependent factor for solubility" icon="Parameter" persistable="0" isFixedValue="0" quantityType="Parameter" negativeValuesAllowed="1" formula="6G3ii9CvukaVuK_ThtRSQQ" buildMode="Property" isDefault="1">
                <Info min="0" flag="52" seq="1" ref="0" bb="4" group="18" />
              </Parameter>
              <Parameter id="S5OEicF8aEWNOcvsu8QRmQ" name="Total drug mass" description="Total drug mass" icon="Parameter" persistable="0" isFixedValue="0" dim="Amount" quantityType="Parameter" negativeValuesAllowed="1" formula="b7FBu8Vhpk6mFfl7Arf6QQ" buildMode="Property" isDefault="1" displayUnit="µmol">
                <Info min="0" flag="52" seq="1" ref="0" bb="2" group="9" />
              </Parameter>
              <Parameter id="e4EdmMw3cESy-6n8RRdj-w" name="Total oral drug mass" description="Total oral drug mass" icon="Parameter" persistable="0" isFixedValue="0" dim="Amount" quantityType="Parameter" negativeValuesAllowed="1" buildMode="Property" isDefault="1" value="0" displayUnit="µmol">
                <Info min="0" flag="52" seq="1" ref="0" bb="2" group="63" />
              </Parameter>
              <Parameter id="tIEql3CP3kCzLoWodDgTaA" name="Lipophilicity" description="Model dependent lipophilicity measure: LogMA / LogP / ..." icon="Parameter" persistable="0" isFixedValue="0" dim="Log Units" quantityType="Parameter" negativeValuesAllowed="1" buildMode="Property" isDefault="0" value="-5" displayUnit="Log Units">
                <Info min="-10" max="10" flag="58" seq="2" ref="0" bb="4" group="12" />
              </Parameter>
              <Parameter id="bWcUtwYqbUSShhNzy4FZ2A" name="Fraction unbound (plasma, reference value)" description="Fraction unbound in plasma of the reference individual, i.e. in the case of human typically an average healthy adult. This reference value can be scaled to children based on the ontogeny of the respective plasma protein and/or in diseased subjects using the plasma protein scale factor defined in the individual" icon="Parameter" persistable="1" isFixedValue="0" dim="Fraction" quantityType="Parameter" negativeValuesAllowed="1" buildMode="Property" isDefault="0" value="0.996003349130415">
                <ValueOrigin source="ParameterIdentification" method="ParameterIdentification" description="Value updated from '5. Human_PD_smax_gamma (1.5)_kDR(seperate)_kon shared_liver recycling_monkey pd_best fit' on 2025-07-25 14:20" />
                <Info min="0" max="1" flag="106" seq="3" ref="0" bb="4" group="10" />
              </Parameter>
              <Parameter id="xw_S0dv5FEeej1lsnMQXlw" name="Solubility at reference pH" description="Solubility at reference pH" icon="Parameter" persistable="0" isFixedValue="0" dim="Concentration (mass)" quantityType="Parameter" negativeValuesAllowed="1" buildMode="Property" isDefault="0" value="10000000" displayUnit="mg/ml">
                <Info min="0" flag="122" seq="4" ref="0" bb="4" group="18" />
              </Parameter>
              <Parameter id="QmCyZb5bKkGL6lttwTVeQw" name="Solubility table" description="Solubility table" icon="Parameter" persistable="0" isFixedValue="0" dim="Concentration (mass)" quantityType="Parameter" negativeValuesAllowed="1" buildMode="Property" isDefault="1" value="0" displayUnit="mg/l">
                <Info min="0" flag="48" seq="4" ref="0" bb="4" group="18" />
              </Parameter>
              <Parameter id="lyg4bOewVEi1s0dib7UebA" name="Reference pH" description="Reference pH" icon="Parameter" persistable="0" isFixedValue="0" quantityType="Parameter" negativeValuesAllowed="1" buildMode="Property" isDefault="0" value="7">
                <Info min="0" max="14" flag="58" seq="5" ref="0" bb="4" group="18" />
              </Parameter>
              <Parameter id="6ZKxr8LulkO71kJsnWKY1A" name="Solubility gain per charge" description="Supporting parameter for calculation of pKa- and pH- dependent values of intestinal solubilty" icon="Parameter" persistable="0" isFixedValue="0" quantityType="Parameter" negativeValuesAllowed="1" buildMode="Property" isDefault="1" value="1000">
                <Info min="0" flag="42" seq="6" ref="0" bb="4" group="18" />
              </Parameter>
              <Parameter id="0jwJgTFRk0CWt9tvJGS_JA" name="Permeability" description="Permeability" icon="Parameter" persistable="0" isFixedValue="0" dim="Velocity" quantityType="Parameter" negativeValuesAllowed="1" formula="9lSv4MashEyIIr1Oh0NvKQ" buildMode="Property" isDefault="1" displayUnit="cm/min">
                <Info min="0" flag="62" seq="7" ref="0" bb="4" group="15" />
              </Parameter>
              <Parameter id="KAu0WXr0A0-FgFJjXkP1JQ" name="Specific intestinal permeability (transcellular)" description="Specific intestinal permeability (transcellular)" icon="Parameter" persistable="0" isFixedValue="0" dim="Velocity" quantityType="Parameter" negativeValuesAllowed="1" formula="LUZ8BDAD1k6c4L3KIOgE0w" buildMode="Property" isDefault="1" displayUnit="cm/min">
                <ValueOrigin id="28" source="Publication" description="Thelen K, Coboeken K, Willmann S, et al. Evolution of a detailed physiological model to simulate the gastrointestinal transit and absorption process in humans, Part 1:Oral solutions. J Pharm Sci. 2011 Dec;100(12):5324-45 https://doi.org/10.1002/jps.22726" />
                <Info min="0" flag="62" seq="8" ref="0" bb="4" group="11" />
              </Parameter>
              <Parameter id="tWJOQ-agTkaVSQwZMwrrkg" name="Partition coefficient (water/protein)" description="Partition coefficient water to protein" icon="Parameter" persistable="0" isFixedValue="0" quantityType="Parameter" negativeValuesAllowed="1" formula="PZRd7UkgrkeR-VmzDUjoFw" buildMode="Global" isDefault="1">
                <Info min="0" flag="122" seq="9" ref="0" bb="2" group="67" />
              </Parameter>
              <Parameter id="ngAoQIASbEyCLxHfBf6PhA" name="Treat precipitated drug as" description="Treat precipitated drug as either soluble or insoluble" icon="Parameter" persistable="0" isFixedValue="0" quantityType="Parameter" negativeValuesAllowed="1" buildMode="Property" isDefault="1" value="1">
                <Info min="0" max="1" flag="58" seq="30" ref="0" bb="4" group="14" />
              </Parameter>
              <Parameter id="jFk52VTTSk6XUoX_kTJv0g" name="Aqueous diffusion coefficient" description="Aqueous diffusion coefficient&#xA;of the drug" icon="Parameter" persistable="0" isFixedValue="0" dim="Diffusion coefficient" quantityType="Parameter" negativeValuesAllowed="1" formula="E8WTH0w8MkmSjG_Xwe6Gsg" buildMode="Property" isDefault="1" displayUnit="cm²/min">
                <ValueOrigin id="32" source="Publication" description="Willmann S, Thelen K, Becker C, et al. Mechanism-based prediction of particle size-dependent dissolution and absorption: cilostazol pharmacokinetics in dogs. Eur J Pharm Biopharm. 2010 Sep;76(1):83-94 https://doi.org/10.1016/j.ejpb.2010.06.003" />
                <Info min="6E-13" max="0.6" flag="58" seq="31" ref="0" bb="4" group="14" />
              </Parameter>
              <Parameter id="iOQT6yF6Uk6l8jW9Xcdq3Q" name="Density (drug)" description="Density of drug material" icon="Parameter" persistable="0" isFixedValue="0" dim="Density" quantityType="Parameter" negativeValuesAllowed="1" buildMode="Property" isDefault="1" value="1" displayUnit="g/cm³">
                <ValueOrigin id="32" source="Publication" description="Willmann S, Thelen K, Becker C, et al. Mechanism-based prediction of particle size-dependent dissolution and absorption: cilostazol pharmacokinetics in dogs. Eur J Pharm Biopharm. 2010 Sep;76(1):83-94 https://doi.org/10.1016/j.ejpb.2010.06.003" />
                <Info min="2.5E-06" flag="58" seq="32" ref="0" bb="4" group="14" />
              </Parameter>
              <Parameter id="wAQcAi7Ol0aC-okAjavkEg" name="Immediately dissolve particles smaller than" description="Threshold for the particle radius of immediate dissolution" icon="Parameter" persistable="0" isFixedValue="0" dim="Length" quantityType="Parameter" negativeValuesAllowed="1" buildMode="Property" isDefault="1" value="1E-07" displayUnit="µm">
                <ValueOrigin id="32" source="Publication" description="Willmann S, Thelen K, Becker C, et al. Mechanism-based prediction of particle size-dependent dissolution and absorption: cilostazol pharmacokinetics in dogs. Eur J Pharm Biopharm. 2010 Sep;76(1):83-94 https://doi.org/10.1016/j.ejpb.2010.06.003" />
                <Info min="1E-35" flag="58" seq="33" ref="0" bb="4" group="14" />
              </Parameter>
              <Parameter id="ahbKmiSri0Szlw39rKPzTw" name="Radius (solute)" description="Solute radius" icon="Parameter" persistable="0" isFixedValue="1" dim="Length" quantityType="Parameter" negativeValuesAllowed="1" formula="jkwFh6P0-keCzzmiV88Qkg" buildMode="Property" isDefault="1" value="1.84155178976007E-08" displayUnit="µm">
                <ValueOrigin id="26" source="ParameterIdentification" method="ParameterIdentification" description="Value updated from '1.a Model Validation_PD' on 2025-02-03 10:21" />
                <Info min="0" flag="58" seq="40" ref="0" bb="4" group="19" />
              </Parameter>
              <Parameter id="bwf490se0UmlWiOWJU98sw" name="Kd (FcRn) in endosomal space" description="Dissociation constant of drug for binding to FcRn in endosomal space" icon="Parameter" persistable="0" isFixedValue="0" dim="Concentration (molar)" quantityType="Parameter" negativeValuesAllowed="1" buildMode="Property" isDefault="1" value="999999" displayUnit="µmol/l">
                <ValueOrigin id="26" source="ParameterIdentification" method="ParameterIdentification" description="Value updated from '1.a Model Validation_PD' on 2025-02-03 10:21" />
                <Info min="0" flag="58" seq="41" ref="0" bb="4" group="19" />
              </Parameter>
              <Parameter id="gtt1pSkgSUKS8SgjN7TyXQ" name="Kd (FcRn) in plasma/interstitial" description="Dissociation constant of drug for binding to FcRn in plasma/interstitial space. For monoclonal antibodies the binding to FcRn in neutral environment (plasma and interstitial space) is generally very weak or not detectable. In this case the high default value for Kd(FcRn) in plasma/interstitial can be kept." icon="Parameter" persistable="0" isFixedValue="0" dim="Concentration (molar)" quantityType="Parameter" negativeValuesAllowed="1" buildMode="Property" isDefault="1" value="999999" displayUnit="µmol/l">
                <ValueOrigin id="26" source="Publication" description="Niederalt, C., Kuepfer, L., Solodenko, J. et al. J Pharmacokinet Pharmacodyn (2017). https://doi.org/10.1007/s10928-017-9559-4" />
                <Info min="0" flag="58" seq="42" ref="0" bb="4" group="19" />
              </Parameter>
              <Parameter id="dcnSdIutf0CfQTAEw77UPQ" name="kass (FcRn)" description="Association constant of drug for binding to FcRn" icon="Parameter" persistable="0" isFixedValue="0" dim="Second order rate constant" quantityType="Parameter" negativeValuesAllowed="1" buildMode="Property" isDefault="1" value="0.87" displayUnit="l/µmol/min">
                <ValueOrigin id="26" source="Publication" description="Niederalt, C., Kuepfer, L., Solodenko, J. et al. J Pharmacokinet Pharmacodyn (2017). https://doi.org/10.1007/s10928-017-9559-4" />
                <Info min="0" flag="58" seq="43" ref="0" bb="4" group="19" />
              </Parameter>
              <Parameter id="2aGXHkNNukuwmSCBZi3JjA" name="Use pH- and pKa-dependent penalty factor for charged molecule fraction" description="Penalty factor for charged molecule fraction is used for &quot;Intestinal permeability (transcellular)&quot; only" icon="Parameter" persistable="0" isFixedValue="0" quantityType="Parameter" negativeValuesAllowed="1" buildMode="Global" isDefault="1" value="0">
                <Info min="0" max="1" flag="58" seq="100" ref="0" bb="2" group="75" />
              </Parameter>
              <Parameter id="IRED5-zvr06edJRLDi0WSQ" name="Enable supersaturation" description="Enabling supersaturation inactivates the limit of how much solute can be dissolved. It should always and only be allowed in combination with particle dissolution formulations; otherwise disabled. Enabling in case of other formulations results in a lack of the solubility limit and hence in infinitely soluble solutes." icon="Parameter" persistable="0" isFixedValue="0" quantityType="Parameter" negativeValuesAllowed="1" buildMode="Property" isDefault="1" value="0">
                <Info min="0" max="1" flag="58" seq="100" ref="0" bb="4" group="14" />
              </Parameter>
              <Parameter id="Z7mSEKrnU0qARqcphF6EEg" name="Concentration" icon="Parameter" persistable="0" isFixedValue="0" dim="Concentration (molar)" quantityType="Parameter" negativeValuesAllowed="1" formula="6Hu6Xx1xbk2GMa4tHJAbnw" isDefault="1" displayUnit="µmol/l">
                <Info min="0" flag="18" seq="1" ref="0" bb="2" group="117" />
              </Parameter>
              <Parameter id="RdI0CjGjlE-xr1n_OLRNvQ" name="kdeg_endosome" description="Degradation rate constant for siRNA in endosome" icon="Parameter" persistable="0" isFixedValue="0" dim="Inversed time" quantityType="Parameter" negativeValuesAllowed="1" buildMode="Property" isDefault="0" value="1.07123091633333E-05" displayUnit="1/h">
                <ValueOrigin source="ParameterIdentification" method="ParameterIdentification" description="Value updated from '5. Human_PD_smax_gamma (1.5)_kDR(seperate)_kon shared_liver recycling_monkey pd_best fit' on 2025-07-25 14:20" />
                <Info flag="10" seq="1" ref="0" bb="2" group="143" />
              </Parameter>
              <Parameter id="WKEKOLNsm0ap2i4x78qaQA" name="f_escape_endosome" description="fraction escaping endosomal degradation" icon="Parameter" persistable="0" isFixedValue="0" quantityType="Parameter" negativeValuesAllowed="1" buildMode="Property" isDefault="0" value="0.01">
                <ValueOrigin source="ParameterIdentification" method="ParameterIdentification" description="Value updated from '1.a Model Validation_PD' on 2025-02-03 10:21" />
                <Info flag="10" seq="1" ref="0" bb="2" group="143" />
              </Parameter>
            </Children>
            <UsedCalculationMethods>
              <UsedCalculationMethod category="DistributionCellular" calculationMethod="Cellular partition coefficient method - PK-Sim Standard" />
              <UsedCalculationMethod category="DiffusionIntCell" calculationMethod="Cellular permeability - PK-Sim Standard" />
              <UsedCalculationMethod category="DistributionInterstitial" calculationMethod="Interstitial partition coefficient method - Schmitt" />
              <UsedCalculationMethod category="IntestinalPermeability" calculationMethod="IntestinalPermeability_PKSim" />
            </UsedCalculationMethods>
          </MoleculeBuilder>
          <MoleculeBuilder id="JL6RD70K9U-ADenoB7YR7w" name="siRNA-FcRn_Complex" mode="Logical" containerType="Other" isFloating="1" quantityType="Undefined" isXenobiotic="0" dim="Amount" defaultStartFormula="6C0kuA3SbE2C_K-QI4xdsw" displayUnit="µmol">
            <Children>
              <Parameter id="Xe04Y6ONs0yT19kty6BDVA" name="Concentration" icon="Parameter" persistable="0" isFixedValue="0" dim="Concentration (molar)" quantityType="Parameter" negativeValuesAllowed="1" formula="6Hu6Xx1xbk2GMa4tHJAbnw" isDefault="1" displayUnit="µmol/l">
                <Info min="0" flag="18" seq="1" ref="0" bb="2" group="117" />
              </Parameter>
            </Children>
            <UsedCalculationMethods>
              <UsedCalculationMethod category="DistributionCellular" calculationMethod="Cellular partition coefficient method - PK-Sim Standard" />
              <UsedCalculationMethod category="DiffusionIntCell" calculationMethod="Cellular permeability - PK-Sim Standard" />
              <UsedCalculationMethod category="DistributionInterstitial" calculationMethod="Interstitial partition coefficient method - Schmitt" />
              <UsedCalculationMethod category="IntestinalPermeability" calculationMethod="IntestinalPermeability_PKSim" />
            </UsedCalculationMethods>
          </MoleculeBuilder>
          <MoleculeBuilder id="X2M7-ZOOfky58SVhZ-OayA" name="LigandEndo" description="LigandEndo" mode="Logical" containerType="Other" isFloating="1" quantityType="Undefined" isXenobiotic="0" dim="Amount" defaultStartFormula="-owqBaeIdkqI-vpPhqm3Ug" displayUnit="µmol">
            <Children>
              <Parameter id="5EeJVj_o8E6ESHYnaUfD2g" name="Concentration" icon="Parameter" persistable="0" isFixedValue="0" dim="Concentration (molar)" quantityType="Parameter" negativeValuesAllowed="1" formula="6Hu6Xx1xbk2GMa4tHJAbnw" isDefault="1" displayUnit="µmol/l">
                <Info min="0" flag="18" seq="1" ref="0" bb="2" group="117" />
              </Parameter>
            </Children>
            <UsedCalculationMethods>
              <UsedCalculationMethod category="DistributionCellular" calculationMethod="Cellular partition coefficient method - PK-Sim Standard" />
              <UsedCalculationMethod category="DiffusionIntCell" calculationMethod="Cellular permeability - PK-Sim Standard" />
              <UsedCalculationMethod category="DistributionInterstitial" calculationMethod="Interstitial partition coefficient method - Schmitt" />
              <UsedCalculationMethod category="IntestinalPermeability" calculationMethod="IntestinalPermeability_PKSim" />
            </UsedCalculationMethods>
          </MoleculeBuilder>
          <MoleculeBuilder id="FPqf1r0Eh0KmNOcpAY0MuA" name="FcRn" description="FcRn" mode="Logical" containerType="Other" isFloating="1" quantityType="Undefined" isXenobiotic="0" dim="Amount" defaultStartFormula="Mse8kKg1zkio5oyAqx_LJw" displayUnit="µmol">
            <Children>
              <Parameter id="jDcrD_uL40OyttsLGYOOrw" name="Concentration" icon="Parameter" persistable="0" isFixedValue="0" dim="Concentration (molar)" quantityType="Parameter" negativeValuesAllowed="1" formula="6Hu6Xx1xbk2GMa4tHJAbnw" isDefault="1" displayUnit="µmol/l">
                <Info min="0" flag="18" seq="1" ref="0" bb="2" group="117" />
              </Parameter>
            </Children>
            <UsedCalculationMethods>
              <UsedCalculationMethod category="DistributionCellular" calculationMethod="Cellular partition coefficient method - PK-Sim Standard" />
              <UsedCalculationMethod category="DiffusionIntCell" calculationMethod="Cellular permeability - PK-Sim Standard" />
              <UsedCalculationMethod category="DistributionInterstitial" calculationMethod="Interstitial partition coefficient method - Schmitt" />
              <UsedCalculationMethod category="IntestinalPermeability" calculationMethod="IntestinalPermeability_PKSim" />
            </UsedCalculationMethods>
          </MoleculeBuilder>
          <MoleculeBuilder id="tBFE1To-tUqcjBsuxshbYg" name="FcRn kinetics endosome" mode="Logical" containerType="Other" isFloating="1" quantityType="Undefined" isXenobiotic="0" dim="Amount" defaultStartFormula="RVdLjH5rJkStlDEFbXCZXg" displayUnit="µmol">
            <Children>
              <Parameter id="CeZYGRjT_kqQjKXPKMUbEA" name="Concentration" icon="Parameter" persistable="0" isFixedValue="0" dim="Concentration (molar)" quantityType="Parameter" negativeValuesAllowed="1" formula="6Hu6Xx1xbk2GMa4tHJAbnw" isDefault="1" displayUnit="µmol/l">
                <Info min="0" flag="18" seq="1" ref="0" bb="2" group="117" />
              </Parameter>
            </Children>
            <UsedCalculationMethods>
              <UsedCalculationMethod category="DistributionCellular" calculationMethod="Cellular partition coefficient method - PK-Sim Standard" />
              <UsedCalculationMethod category="DiffusionIntCell" calculationMethod="Cellular permeability - PK-Sim Standard" />
              <UsedCalculationMethod category="DistributionInterstitial" calculationMethod="Interstitial partition coefficient method - Schmitt" />
              <UsedCalculationMethod category="IntestinalPermeability" calculationMethod="IntestinalPermeability_PKSim" />
            </UsedCalculationMethods>
          </MoleculeBuilder>
          <MoleculeBuilder id="-B_gv0ue_k6fk1i0aEsA4g" name="LigandEndo_Complex" description="LigandEndo_Complex" mode="Logical" containerType="Other" isFloating="1" quantityType="Undefined" isXenobiotic="0" dim="Amount" defaultStartFormula="Le5uLNaLPEymqqO5z7s61g" displayUnit="µmol">
            <Children>
              <Parameter id="42E-5CKKmkWy1QAW1ESrLA" name="Concentration" icon="Parameter" persistable="0" isFixedValue="0" dim="Concentration (molar)" quantityType="Parameter" negativeValuesAllowed="1" formula="6Hu6Xx1xbk2GMa4tHJAbnw" isDefault="1" displayUnit="µmol/l">
                <Info min="0" flag="18" seq="1" ref="0" bb="2" group="117" />
              </Parameter>
            </Children>
            <UsedCalculationMethods>
              <UsedCalculationMethod category="DistributionCellular" calculationMethod="Cellular partition coefficient method - PK-Sim Standard" />
              <UsedCalculationMethod category="DiffusionIntCell" calculationMethod="Cellular permeability - PK-Sim Standard" />
              <UsedCalculationMethod category="DistributionInterstitial" calculationMethod="Interstitial partition coefficient method - Schmitt" />
              <UsedCalculationMethod category="IntestinalPermeability" calculationMethod="IntestinalPermeability_PKSim" />
            </UsedCalculationMethods>
          </MoleculeBuilder>
          <MoleculeBuilder id="ia4NU-RLlU2pHkUBxkDBvQ" name="FcRn kinetics interstitial" mode="Logical" containerType="Other" isFloating="1" quantityType="Undefined" isXenobiotic="0" dim="Amount" defaultStartFormula="trcDxHHVD0ScyN2aSuGnSg" displayUnit="µmol">
            <Children>
              <Parameter id="b27w0kI7Rk6ttDn7hKdZ0g" name="Concentration" icon="Parameter" persistable="0" isFixedValue="0" dim="Concentration (molar)" quantityType="Parameter" negativeValuesAllowed="1" formula="6Hu6Xx1xbk2GMa4tHJAbnw" isDefault="1" displayUnit="µmol/l">
                <Info min="0" flag="18" seq="1" ref="0" bb="2" group="117" />
              </Parameter>
            </Children>
            <UsedCalculationMethods>
              <UsedCalculationMethod category="DistributionCellular" calculationMethod="Cellular partition coefficient method - PK-Sim Standard" />
              <UsedCalculationMethod category="DiffusionIntCell" calculationMethod="Cellular permeability - PK-Sim Standard" />
              <UsedCalculationMethod category="DistributionInterstitial" calculationMethod="Interstitial partition coefficient method - Schmitt" />
              <UsedCalculationMethod category="IntestinalPermeability" calculationMethod="IntestinalPermeability_PKSim" />
            </UsedCalculationMethods>
          </MoleculeBuilder>
          <MoleculeBuilder id="ooBKSD7URkGgZ6U4Zv174w" name="FcRn kinetics plasma" mode="Logical" containerType="Other" isFloating="1" quantityType="Undefined" isXenobiotic="0" dim="Amount" defaultStartFormula="nnBrHdJ2sUKifj7-clak7Q" displayUnit="µmol">
            <Children>
              <Parameter id="YeAunLjmZ0ytbuQCyKLTtQ" name="Concentration" icon="Parameter" persistable="0" isFixedValue="0" dim="Concentration (molar)" quantityType="Parameter" negativeValuesAllowed="1" formula="6Hu6Xx1xbk2GMa4tHJAbnw" isDefault="1" displayUnit="µmol/l">
                <Info min="0" flag="18" seq="1" ref="0" bb="2" group="117" />
              </Parameter>
            </Children>
            <UsedCalculationMethods>
              <UsedCalculationMethod category="DistributionCellular" calculationMethod="Cellular partition coefficient method - PK-Sim Standard" />
              <UsedCalculationMethod category="DiffusionIntCell" calculationMethod="Cellular permeability - PK-Sim Standard" />
              <UsedCalculationMethod category="DistributionInterstitial" calculationMethod="Interstitial partition coefficient method - Schmitt" />
              <UsedCalculationMethod category="IntestinalPermeability" calculationMethod="IntestinalPermeability_PKSim" />
            </UsedCalculationMethods>
          </MoleculeBuilder>
          <MoleculeBuilder id="MEEh7_iLfUaT-2sTOZieUg" name="siRNA-RNase-1-RNase-1_fit Metabolite" mode="Logical" containerType="Other" isFloating="0" quantityType="Metabolite" isXenobiotic="1" dim="Amount" defaultStartFormula="xR0oU7m0s0eGBDvBzDRFhw" displayUnit="µmol">
            <Children>
              <Parameter id="22Uvo8TzTkaxFt-Qgh5RJw" name="base_For_KaPL_Factor" description="Supporting parameter for calculation of pKa- and pH- dependent values of KaPL" icon="Parameter" persistable="0" isFixedValue="0" quantityType="Parameter" negativeValuesAllowed="1" buildMode="Property" isDefault="1" value="20">
                <ValueOrigin id="34" source="Publication" description="Toxicol In Vitro. 2008 Mar;22(2):457-67 https://doi.org/10.1016/j.tiv.2007.09.010" />
                <Info min="0" flag="36" seq="1" ref="0" bb="2" group="16" />
              </Parameter>
              <Parameter id="cypdDfNEcUKbM3Q4WnBUTw" name="base_For_logD_Factor" description="Supporting parameter for calculation of pKa- and pH- dependent logD" icon="Parameter" persistable="0" isFixedValue="0" quantityType="Parameter" negativeValuesAllowed="1" buildMode="Property" isDefault="1" value="0.001">
                <ValueOrigin id="34" source="Publication" description="Toxicol In Vitro. 2008 Mar;22(2):457-67 https://doi.org/10.1016/j.tiv.2007.09.010" />
                <Info min="0" flag="36" seq="1" ref="0" bb="2" group="16" />
              </Parameter>
              <Parameter id="asIjp0yOS0m4vXnW3X_FXQ" name="base_For_P_cell_Factor" description="Supporting parameter for calculation of pKa- and pH- dependent permeability to/from cells" icon="Parameter" persistable="0" isFixedValue="0" quantityType="Parameter" negativeValuesAllowed="1" buildMode="Property" isDefault="1" value="0.001">
                <Info min="0" flag="36" seq="1" ref="0" bb="2" group="16" />
              </Parameter>
              <Parameter id="5szCNFvmukiEZoO2hSjJUQ" name="base_For_Pint_Factor" description="Supporting parameter for calculation of pKa- and pH- dependent intestinal permeability" icon="Parameter" persistable="0" isFixedValue="0" quantityType="Parameter" negativeValuesAllowed="1" buildMode="Property" isDefault="1" value="0.1">
                <Info min="0" flag="36" seq="1" ref="0" bb="2" group="16" />
              </Parameter>
              <Parameter id="zLqXCKTUaEu754vfsrau-A" name="BP_AGP" description="Constant for binding partner α1-acid glycoprotein" icon="Parameter" persistable="0" isFixedValue="0" quantityType="Parameter" negativeValuesAllowed="1" buildMode="Property" isDefault="1" value="0">
                <Info flag="52" seq="1" ref="0" bb="2" group="9" />
              </Parameter>
              <Parameter id="c1VaVsib1kGiOq5Z4uIz8A" name="BP_ALBUMIN" description="Constant for binding partner albumin" icon="Parameter" persistable="0" isFixedValue="0" quantityType="Parameter" negativeValuesAllowed="1" buildMode="Property" isDefault="1" value="1">
                <Info flag="52" seq="1" ref="0" bb="2" group="9" />
              </Parameter>
              <Parameter id="lxWWfkl5QE-v1bNISH2Qvg" name="BP_UNKNOWN" description="Constant for binding partner unknown" icon="Parameter" persistable="0" isFixedValue="0" quantityType="Parameter" negativeValuesAllowed="1" buildMode="Property" isDefault="1" value="2">
                <Info flag="52" seq="1" ref="0" bb="2" group="9" />
              </Parameter>
              <Parameter id="Xa2qFXipukKsh86oRYmtEQ" name="Br" description="Number of bromine atoms in molecule" icon="Parameter" persistable="0" isFixedValue="0" quantityType="Parameter" negativeValuesAllowed="1" buildMode="Property" isDefault="1" value="0">
                <Info min="0" max="10" flag="50" seq="1" ref="0" bb="2" group="13" />
              </Parameter>
              <Parameter id="zieBRjW0b0-eVk9sClMS0g" name="Calculated specific intestinal permeability (transcellular)" description="Calculated specific intestinal permeability (transcellular)" icon="Parameter" persistable="0" isFixedValue="0" dim="Velocity" quantityType="Parameter" negativeValuesAllowed="1" formula="LUZ8BDAD1k6c4L3KIOgE0w" buildMode="Global" isDefault="1" displayUnit="cm/min">
                <ValueOrigin id="28" source="Publication" description="Thelen K, Coboeken K, Willmann S, et al. Evolution of a detailed physiological model to simulate the gastrointestinal transit and absorption process in humans, Part 1:Oral solutions. J Pharm Sci. 2011 Dec;100(12):5324-45 https://doi.org/10.1002/jps.22726" />
                <Info min="0" flag="52" seq="1" ref="0" bb="2" group="75" />
              </Parameter>
              <Parameter id="FYDm1amc30a_TiUF8Kbwxg" name="Cl" description="Number of chlorine atoms in molecule" icon="Parameter" persistable="0" isFixedValue="0" quantityType="Parameter" negativeValuesAllowed="1" buildMode="Property" isDefault="1" value="0">
                <Info min="0" max="10" flag="50" seq="1" ref="0" bb="2" group="13" />
              </Parameter>
              <Parameter id="yYLnSN721U6GHySxlxCaeg" name="Compound type 0" description="Compound type (-1: acid, +1: base, 0: neutral)" icon="Parameter" persistable="0" isFixedValue="0" quantityType="Parameter" negativeValuesAllowed="1" buildMode="Property" isDefault="1" value="0">
                <Info min="-1" max="1" flag="50" seq="1" ref="0" bb="2" group="16" />
              </Parameter>
              <Parameter id="Lco-xFDeH0C9caA_CDVj1Q" name="Compound type 1" description="Compound type (-1: acid, +1: base, 0: neutral)" icon="Parameter" persistable="0" isFixedValue="0" quantityType="Parameter" negativeValuesAllowed="1" buildMode="Property" isDefault="1" value="0">
                <Info min="-1" max="1" flag="50" seq="1" ref="0" bb="2" group="16" />
              </Parameter>
              <Parameter id="RZ8_N7wqqEGQGxYwGS9xsA" name="Compound type 2" description="Compound type (-1: acid, +1: base, 0: neutral)" icon="Parameter" persistable="0" isFixedValue="0" quantityType="Parameter" negativeValuesAllowed="1" buildMode="Property" isDefault="1" value="0">
                <Info min="-1" max="1" flag="50" seq="1" ref="0" bb="2" group="16" />
              </Parameter>
              <Parameter id="ycXCJ5oCA0GRYbYvoIFNzA" name="CT_ACID" description="Constant for compound type acid" icon="Parameter" persistable="0" isFixedValue="0" quantityType="Parameter" negativeValuesAllowed="1" buildMode="Property" isDefault="1" value="-1">
                <Info min="-1" max="-1" flag="52" seq="1" ref="0" bb="2" group="16" />
              </Parameter>
              <Parameter id="BWY766LGE0S8ZUqIrB_hkA" name="CT_BASE" description="Constant for compound type base" icon="Parameter" persistable="0" isFixedValue="0" quantityType="Parameter" negativeValuesAllowed="1" buildMode="Property" isDefault="1" value="1">
                <Info min="1" max="1" flag="52" seq="1" ref="0" bb="2" group="16" />
              </Parameter>
              <Parameter id="2a0Ltn1sREyr40PULhbr3A" name="CT_NEUTRAL" description="Constant for compound type neutral" icon="Parameter" persistable="0" isFixedValue="0" quantityType="Parameter" negativeValuesAllowed="1" buildMode="Property" isDefault="1" value="0">
                <Info min="0" max="0" flag="52" seq="1" ref="0" bb="2" group="16" />
              </Parameter>
              <Parameter id="AynF34roSkm_QA5s0ZH7Jg" name="Effective molecular weight" description="Effective molecular weight" icon="Parameter" persistable="0" isFixedValue="0" dim="Molecular weight" quantityType="Parameter" negativeValuesAllowed="1" formula="3qlFYNAe1EuzHxtHEoWnfg" buildMode="Property" isDefault="1" displayUnit="g/mol">
                <ValueOrigin id="25" source="Publication" description="Stefan Willmann, Walter Schmitt,Jörg Keldenich, Jörg Lippert, and Jennifer B. Dressman: A Physiological Model for the Estimation of the Fraction Dose Absorbed in Humans. J. Med. Chem. 2004, 47, 4022-4031" />
                <Info min="1.5E-08" flag="54" seq="1" ref="0" bb="2" group="13" />
              </Parameter>
              <Parameter id="8xtntzXusU6XTWmamINZmw" name="F" description="Number of fluorine atoms in molecule" icon="Parameter" persistable="0" isFixedValue="0" quantityType="Parameter" negativeValuesAllowed="1" buildMode="Property" isDefault="1" value="0">
                <Info min="0" max="10" flag="50" seq="1" ref="0" bb="2" group="13" />
              </Parameter>
              <Parameter id="r1ga5EoCike52MHz23Q5cA" name="Has halogens" description="Supporting parameter for compound" icon="Parameter" persistable="0" isFixedValue="0" quantityType="Parameter" negativeValuesAllowed="1" formula="_aQrmcENqkGQDnHd67iiQw" buildMode="Property" isDefault="1">
                <Info min="0" flag="52" seq="1" ref="0" bb="2" group="13" />
              </Parameter>
              <Parameter id="vfW3sG-1vkGmd9R8b_aSqw" name="I" description="Number of iodine atoms in molecule" icon="Parameter" persistable="0" isFixedValue="0" quantityType="Parameter" negativeValuesAllowed="1" buildMode="Property" isDefault="1" value="0">
                <Info min="0" max="10" flag="50" seq="1" ref="0" bb="2" group="13" />
              </Parameter>
              <Parameter id="cPo1_qqGv0i_2FKc31TTDg" name="Is diprotic acid" description="Is diprotic acid" icon="Parameter" persistable="0" isFixedValue="0" quantityType="Parameter" negativeValuesAllowed="1" formula="efltAf7DxkuS7esva15MIw" buildMode="Property" isDefault="1">
                <Info min="0" max="1" flag="52" seq="1" ref="0" bb="2" group="16" />
              </Parameter>
              <Parameter id="K-cmW7m-Ck6QOFOgEsMDXw" name="Is diprotic base" description="Is diprotic base" icon="Parameter" persistable="0" isFixedValue="0" quantityType="Parameter" negativeValuesAllowed="1" formula="V1qyPvyPTUm1Xe2UnPWG0Q" buildMode="Property" isDefault="1">
                <Info min="0" max="1" flag="52" seq="1" ref="0" bb="2" group="16" />
              </Parameter>
              <Parameter id="Bn1MhnkEWkCKW323C9KqaA" name="Is diprotic base monoprotic acid" description="Is diprotic base monoprotic acid" icon="Parameter" persistable="0" isFixedValue="0" quantityType="Parameter" negativeValuesAllowed="1" formula="rl6PbLVlukiAAdXrvfqEdQ" buildMode="Property" isDefault="1">
                <Info min="0" max="1" flag="52" seq="1" ref="0" bb="2" group="16" />
              </Parameter>
              <Parameter id="NwxFR1NkdkiI-q1b__hGKw" name="Is floating in lumen" description="Is floating in lumen" icon="Parameter" persistable="0" isFixedValue="0" quantityType="Parameter" negativeValuesAllowed="1" buildMode="Property" isDefault="1" value="0">
                <Info min="0" max="1" flag="52" seq="1" ref="0" bb="2" group="9" />
              </Parameter>
              <Parameter id="h2iB-3fpqUOO2s1_jVRiQA" name="Is monoprotic acid" description="Is monoprotic acid" icon="Parameter" persistable="0" isFixedValue="0" quantityType="Parameter" negativeValuesAllowed="1" formula="kNP-4hyWnkuQEu-apru0iA" buildMode="Property" isDefault="1">
                <Info min="0" max="1" flag="52" seq="1" ref="0" bb="2" group="16" />
              </Parameter>
              <Parameter id="_IbO2qNxw0O9bZuEF_7CHg" name="Is monoprotic base" description="Is monoprotic base" icon="Parameter" persistable="0" isFixedValue="0" quantityType="Parameter" negativeValuesAllowed="1" formula="RapGJw7X-0WdDBdu7dyO_g" buildMode="Property" isDefault="1">
                <Info min="0" max="1" flag="52" seq="1" ref="0" bb="2" group="16" />
              </Parameter>
              <Parameter id="O-ub6ecHgU-jkIJb-JdJ5g" name="Is monoprotic base diprotic acid" description="Is monoprotic base diprotic acid" icon="Parameter" persistable="0" isFixedValue="0" quantityType="Parameter" negativeValuesAllowed="1" formula="6LSmQsFB_ECZKBF9i_aJzw" buildMode="Property" isDefault="1">
                <Info min="0" max="1" flag="52" seq="1" ref="0" bb="2" group="16" />
              </Parameter>
              <Parameter id="U7qhLQNHjEeeS04bJkmClw" name="Is monoprotic base monoprotic acid" description="Is monoprotic base monoprotic acid" icon="Parameter" persistable="0" isFixedValue="0" quantityType="Parameter" negativeValuesAllowed="1" formula="5qqPQvxuP0CHGI_ENNcjfw" buildMode="Property" isDefault="1">
                <Info min="0" max="1" flag="52" seq="1" ref="0" bb="2" group="16" />
              </Parameter>
              <Parameter id="u4jsdxBoFU23lEd7-uIjBQ" name="Is neutral" description="Supporting parameter for partition coeffs in RR-Modell" icon="Parameter" persistable="0" isFixedValue="0" quantityType="Parameter" negativeValuesAllowed="1" formula="Juu-wDoOhUKpMcDm0J3Mmw" buildMode="Property" isDefault="1">
                <Info min="0" flag="52" seq="1" ref="0" bb="2" group="16" />
              </Parameter>
              <Parameter id="VJq1R5H3nEi0mn4YgUSU9Q" name="Is small molecule" description="Treat compound as small molecule or not (if not, both organ specific and intestinal permeability will be set to zero)" icon="Parameter" persistable="0" isFixedValue="0" quantityType="Parameter" negativeValuesAllowed="1" buildMode="Property" isDefault="1" value="1">
                <Info min="0" max="1" flag="52" seq="1" ref="0" bb="2" group="9" />
              </Parameter>
              <Parameter id="8z0M4oRbskeaDRd_eG2OFg" name="Is strong base" description="Supporting parameter for partition coeffs in RR-Modell (at least one basic pKa&gt;=7)" icon="Parameter" persistable="0" isFixedValue="0" quantityType="Parameter" negativeValuesAllowed="1" formula="YbrL-iARc0Sd-0uihexoiQ" buildMode="Property" isDefault="1">
                <Info min="0" flag="52" seq="1" ref="0" bb="2" group="16" />
              </Parameter>
              <Parameter id="an-qvOg3iEe90_E1W9iSmA" name="Is triprotic acid" description="Is triprotic acid" icon="Parameter" persistable="0" isFixedValue="0" quantityType="Parameter" negativeValuesAllowed="1" formula="pLFdtn-NE0CZAql4j9rX8w" buildMode="Property" isDefault="1">
                <Info min="0" max="1" flag="52" seq="1" ref="0" bb="2" group="16" />
              </Parameter>
              <Parameter id="-2xI38KnrUiVJoEol-p2-Q" name="Is triprotic base" description="Is triprotic base" icon="Parameter" persistable="0" isFixedValue="0" quantityType="Parameter" negativeValuesAllowed="1" formula="EOaJB6TiWUq1UilfUlyPcg" buildMode="Property" isDefault="1">
                <Info min="0" max="1" flag="52" seq="1" ref="0" bb="2" group="16" />
              </Parameter>
              <Parameter id="6mkv-cnu7kSaZRSkMPqVig" name="Molecular weight" description="Molecular weight" icon="Parameter" persistable="0" isFixedValue="0" dim="Molecular weight" quantityType="Parameter" negativeValuesAllowed="1" buildMode="Property" isDefault="1" value="NaN" displayUnit="g/mol">
                <Info min="1.5E-08" flag="48" seq="1" ref="0" bb="2" group="13" />
              </Parameter>
              <Parameter id="Gns3rYMLckeUqg8cFbTvVw" name="pKa value 0" description="pKa value" icon="Parameter" persistable="0" isFixedValue="0" quantityType="Parameter" negativeValuesAllowed="1" buildMode="Property" isDefault="1" value="0">
                <Info min="0" max="14" flag="50" seq="1" ref="0" bb="2" group="16" />
              </Parameter>
              <Parameter id="sQaGeFda_E-Sh3WV1N-zQA" name="pKa value 1" description="pKa value" icon="Parameter" persistable="0" isFixedValue="0" quantityType="Parameter" negativeValuesAllowed="1" buildMode="Property" isDefault="1" value="0">
                <Info min="0" max="14" flag="50" seq="1" ref="0" bb="2" group="16" />
              </Parameter>
              <Parameter id="QZ7lL4T-pkW8qInf93ZMUg" name="pKa value 2" description="pKa value" icon="Parameter" persistable="0" isFixedValue="0" quantityType="Parameter" negativeValuesAllowed="1" buildMode="Property" isDefault="1" value="0">
                <Info min="0" max="14" flag="50" seq="1" ref="0" bb="2" group="16" />
              </Parameter>
              <Parameter id="TlvefzI-wUSMyqqPGAhfyg" name="pKa_Acid_0" description="Smallest acid pKa" icon="Parameter" persistable="0" isFixedValue="0" quantityType="Parameter" negativeValuesAllowed="1" formula="t2FI7d6keEGV6ugy2bALfg" buildMode="Property" isDefault="1">
                <Info min="0" max="14" flag="52" seq="1" ref="0" bb="2" group="16" />
              </Parameter>
              <Parameter id="GKZzfINm-0OROBALwDnRbg" name="pKa_Acid_1" description="Middle acid pKa" icon="Parameter" persistable="0" isFixedValue="0" quantityType="Parameter" negativeValuesAllowed="1" formula="5IXKiUQD1kO8w48B0_TglA" buildMode="Property" isDefault="1">
                <Info min="0" max="14" flag="52" seq="1" ref="0" bb="2" group="16" />
              </Parameter>
              <Parameter id="J-9OMZChdkquF6wFOOpvCw" name="pKa_Acid_2" description="Largest acid pKa" icon="Parameter" persistable="0" isFixedValue="0" quantityType="Parameter" negativeValuesAllowed="1" formula="YqI8Bb3KZUq4Zn3LTt8U0w" buildMode="Property" isDefault="1">
                <Info min="0" max="14" flag="52" seq="1" ref="0" bb="2" group="16" />
              </Parameter>
              <Parameter id="5JBQyZESLUSnr5eYIh_CyQ" name="pKa_Acids_Count" description="Number of acidic groups in compound" icon="Parameter" persistable="0" isFixedValue="0" quantityType="Parameter" negativeValuesAllowed="1" formula="vGPP0Q9lx0y5TXMoMddUOQ" buildMode="Property" isDefault="1">
                <Info min="0" max="3" flag="52" seq="1" ref="0" bb="2" group="16" />
              </Parameter>
              <Parameter id="C7ziXyAHuUScGhi5hPle2w" name="pKa_Base_0" description="Smallest base pKa" icon="Parameter" persistable="0" isFixedValue="0" quantityType="Parameter" negativeValuesAllowed="1" formula="psshrKpIP0e2R-olWWR0eg" buildMode="Property" isDefault="1">
                <Info min="0" max="14" flag="52" seq="1" ref="0" bb="2" group="16" />
              </Parameter>
              <Parameter id="CB78L7RJTUqnQTsF8b79hw" name="pKa_Base_1" description="Middle base pKa" icon="Parameter" persistable="0" isFixedValue="0" quantityType="Parameter" negativeValuesAllowed="1" formula="RgwHpRIy5EOIVCasxTbPgg" buildMode="Property" isDefault="1">
                <Info min="0" max="14" flag="52" seq="1" ref="0" bb="2" group="16" />
              </Parameter>
              <Parameter id="OonFpsU4p0CHf-v1eRKlGw" name="pKa_Base_2" description="Largest base pKa" icon="Parameter" persistable="0" isFixedValue="0" quantityType="Parameter" negativeValuesAllowed="1" formula="5ygnirbblEiH1-yU262vFw" buildMode="Property" isDefault="1">
                <Info min="0" max="14" flag="52" seq="1" ref="0" bb="2" group="16" />
              </Parameter>
              <Parameter id="kCAj4Zu6kUCBMFZbasY5AQ" name="pKa_Bases_Count" description="Number of basic groups in compound" icon="Parameter" persistable="0" isFixedValue="0" quantityType="Parameter" negativeValuesAllowed="1" formula="XAuTBX6BSE2XNia5gKURuA" buildMode="Property" isDefault="1">
                <Info min="0" max="3" flag="52" seq="1" ref="0" bb="2" group="16" />
              </Parameter>
              <Parameter id="EJItlNPGCk6znQQvo8MsWw" name="pKa_OneAcid_0" description="Smallest acid pKa for compound with 1 acid group" icon="Parameter" persistable="0" isFixedValue="0" quantityType="Parameter" negativeValuesAllowed="1" formula="TX2nm2LLO0GY5P_Vyy4QZA" buildMode="Property" isDefault="1">
                <Info min="0" max="14" flag="52" seq="1" ref="0" bb="2" group="16" />
              </Parameter>
              <Parameter id="4HZh3gCn10m-34pGp1tloQ" name="pKa_OneBase_0" description="Smallest base pKa for compound with 1 base group" icon="Parameter" persistable="0" isFixedValue="0" quantityType="Parameter" negativeValuesAllowed="1" formula="W2A5k_9zzUeIs8JXVTp24g" buildMode="Property" isDefault="1">
                <Info min="0" max="14" flag="52" seq="1" ref="0" bb="2" group="16" />
              </Parameter>
              <Parameter id="gj6ldmDKHUO7m1Rj-bM9hQ" name="pKa_pH_WS_sol_F1" description="Supporting parameter for calculation of pKa- and pH- dependent solubilty scale factor at refPH" icon="Parameter" persistable="0" isFixedValue="0" quantityType="Parameter" negativeValuesAllowed="1" formula="4U6aNjmsmE6QZ0YnTdPd3g" buildMode="Property" isDefault="1">
                <Info min="0" max="1" flag="52" seq="1" ref="0" bb="2" group="18" />
              </Parameter>
              <Parameter id="sZCvmgfY5kCdc_Oyf1tlFQ" name="pKa_pH_WS_sol_F2" description="Supporting parameter for calculation of pKa- and pH- dependent solubilty scale factor at refPH" icon="Parameter" persistable="0" isFixedValue="0" quantityType="Parameter" negativeValuesAllowed="1" formula="GGs68EML6kGdBk7O-jquzA" buildMode="Property" isDefault="1">
                <Info min="0" max="1" flag="52" seq="1" ref="0" bb="2" group="18" />
              </Parameter>
              <Parameter id="Xqv_v3WUh06D858XtNtDxg" name="pKa_pH_WS_sol_F3" description="Supporting parameter for calculation of pKa- and pH- dependent solubilty scale factor at refPH" icon="Parameter" persistable="0" isFixedValue="0" quantityType="Parameter" negativeValuesAllowed="1" formula="YY_ETV29pUi_bwvThGHFXg" buildMode="Property" isDefault="1">
                <Info min="0" max="1" flag="52" seq="1" ref="0" bb="2" group="18" />
              </Parameter>
              <Parameter id="VYvV-nBVsU2I-qIR8MyRbw" name="pKa_pH_WS_sol_K1" description="Supporting parameter for calculation of pKa- and pH- dependent solubilty scale factor at refPH" icon="Parameter" persistable="0" isFixedValue="0" quantityType="Parameter" negativeValuesAllowed="1" formula="xnoWVj6j2U-bJmo3P48_Yw" buildMode="Property" isDefault="1">
                <Info min="0" max="1" flag="52" seq="1" ref="0" bb="2" group="18" />
              </Parameter>
              <Parameter id="fbFuCNKslEiOSRB7Bm2F6Q" name="pKa_pH_WS_sol_K2" description="Supporting parameter for calculation of pKa- and pH- dependent solubilty scale factor at refPH" icon="Parameter" persistable="0" isFixedValue="0" quantityType="Parameter" negativeValuesAllowed="1" formula="SccA_h7fGUiL41f9X_dvSA" buildMode="Property" isDefault="1">
                <Info min="0" max="1" flag="52" seq="1" ref="0" bb="2" group="18" />
              </Parameter>
              <Parameter id="ggCOuPI2n0qILifMmArWAg" name="pKa_pH_WS_sol_K3" description="Supporting parameter for calculation of pKa- and pH- dependent solubilty scale factor at refPH" icon="Parameter" persistable="0" isFixedValue="0" quantityType="Parameter" negativeValuesAllowed="1" formula="q01pMIzfVUedt1Y5y4B_Og" buildMode="Property" isDefault="1">
                <Info min="0" max="1" flag="52" seq="1" ref="0" bb="2" group="18" />
              </Parameter>
              <Parameter id="S5SSJKS-9EOAn6OwwxHt-Q" name="pKa_pH_WS_sol_K4" description="Supporting parameter for calculation of pKa- and pH- dependent solubilty scale factor at refPH" icon="Parameter" persistable="0" isFixedValue="0" quantityType="Parameter" negativeValuesAllowed="1" formula="DCf4rnmx3kSPSiT6cSNzJg" buildMode="Property" isDefault="1">
                <Info min="0" max="1" flag="52" seq="1" ref="0" bb="2" group="18" />
              </Parameter>
              <Parameter id="shB6YDYTH0CYdT7BHZmo4g" name="pKa_pH_WS_sol_K5" description="Supporting parameter for calculation of pKa- and pH- dependent solubilty scale factor at refPH" icon="Parameter" persistable="0" isFixedValue="0" quantityType="Parameter" negativeValuesAllowed="1" formula="CO6QX9si3UmNh-31QM5wOA" buildMode="Property" isDefault="1">
                <Info min="0" max="1" flag="52" seq="1" ref="0" bb="2" group="18" />
              </Parameter>
              <Parameter id="1oHAYNJIZke3Oho4RqrV4w" name="pKa_pH_WS_sol_K6" description="Supporting parameter for calculation of pKa- and pH- dependent solubilty scale factor at refPH" icon="Parameter" persistable="0" isFixedValue="0" quantityType="Parameter" negativeValuesAllowed="1" formula="yDeQkZvpOkGdb-TK2Vb2mQ" buildMode="Property" isDefault="1">
                <Info min="0" max="1" flag="52" seq="1" ref="0" bb="2" group="18" />
              </Parameter>
              <Parameter id="eTQTV5rQwE-ElD9HXqRXtQ" name="pKa_pH_WS_sol_K7" description="Supporting parameter for calculation of pKa- and pH- dependent solubilty scale factor at refPH" icon="Parameter" persistable="0" isFixedValue="0" quantityType="Parameter" negativeValuesAllowed="1" formula="Dnt-JhgDP0yuCUQvPN2tbw" buildMode="Property" isDefault="1">
                <Info min="0" max="1" flag="52" seq="1" ref="0" bb="2" group="18" />
              </Parameter>
              <Parameter id="KkGXTp4nMkmPaKTiRFbV4w" name="pKa_pH_WS_sol_K8" description="Supporting parameter for calculation of pKa- and pH- dependent solubilty scale factor at refPH" icon="Parameter" persistable="0" isFixedValue="0" quantityType="Parameter" negativeValuesAllowed="1" formula="IsTHOMh8DU--m8FUMpM_hA" buildMode="Property" isDefault="1">
                <Info min="0" max="1" flag="52" seq="1" ref="0" bb="2" group="18" />
              </Parameter>
              <Parameter id="HZ-oDGIdokqo4vubDW_caQ" name="pKa_ThreeAcids_0" description="Smallest acid pKa for compound with 3 acid groups" icon="Parameter" persistable="0" isFixedValue="0" quantityType="Parameter" negativeValuesAllowed="1" formula="7T20XSVOFUybcrJRHG3B-g" buildMode="Property" isDefault="1">
                <Info min="0" max="14" flag="52" seq="1" ref="0" bb="2" group="16" />
              </Parameter>
              <Parameter id="8dgo7uky5UC8gVMccN5R9w" name="pKa_ThreeAcids_1" description="Middle acid pKa for compound with 3 acid groups" icon="Parameter" persistable="0" isFixedValue="0" quantityType="Parameter" negativeValuesAllowed="1" formula="i9rXoAAsi0e-VKTRlnmr0w" buildMode="Property" isDefault="1">
                <Info min="0" max="14" flag="52" seq="1" ref="0" bb="2" group="16" />
              </Parameter>
              <Parameter id="jxYWMX9VWEO5uNP9-a_1xQ" name="pKa_ThreeBases_0" description="Smallest base pKa for compound with 3 base groups" icon="Parameter" persistable="0" isFixedValue="0" quantityType="Parameter" negativeValuesAllowed="1" formula="AhNhz5c6CkqUBw4C5katmA" buildMode="Property" isDefault="1">
                <Info min="0" max="14" flag="52" seq="1" ref="0" bb="2" group="16" />
              </Parameter>
              <Parameter id="GtTFuTjKwEi-sGy5_sB7BQ" name="pKa_ThreeBases_1" description="Middle base pKa for compound with 3 base groups" icon="Parameter" persistable="0" isFixedValue="0" quantityType="Parameter" negativeValuesAllowed="1" formula="Dm-87y_COUWq8TEuZcovGA" buildMode="Property" isDefault="1">
                <Info min="0" max="14" flag="52" seq="1" ref="0" bb="2" group="16" />
              </Parameter>
              <Parameter id="5SA69DdJiUuh6dWKMFWLsA" name="pKa_TwoAcids_0" description="Smallest acid pKa for compound with 2 acid groups" icon="Parameter" persistable="0" isFixedValue="0" quantityType="Parameter" negativeValuesAllowed="1" formula="FHfs06pz9U-4kL1NJplENA" buildMode="Property" isDefault="1">
                <Info min="0" max="14" flag="52" seq="1" ref="0" bb="2" group="16" />
              </Parameter>
              <Parameter id="IPnG22p-RkKlI37-sM2ieQ" name="pKa_TwoAcids_1" description="Middle acid pKa for compound with 2 acid groups" icon="Parameter" persistable="0" isFixedValue="0" quantityType="Parameter" negativeValuesAllowed="1" formula="o62e8lx8Gk-oeCUIhzn9bw" buildMode="Property" isDefault="1">
                <Info min="0" max="14" flag="52" seq="1" ref="0" bb="2" group="16" />
              </Parameter>
              <Parameter id="tO-tLFyVe06v7459gqU0qw" name="pKa_TwoBases_0" description="Smallest base pKa for compound with 2 base groups" icon="Parameter" persistable="0" isFixedValue="0" quantityType="Parameter" negativeValuesAllowed="1" formula="t4qJ949t2ke_pGBM2IQPgw" buildMode="Property" isDefault="1">
                <Info min="0" max="14" flag="52" seq="1" ref="0" bb="2" group="16" />
              </Parameter>
              <Parameter id="iYJOVVJj3EiSBawFBmaIfQ" name="pKa_TwoBases_1" description="Middle base pKa for compound with 2 base groups" icon="Parameter" persistable="0" isFixedValue="0" quantityType="Parameter" negativeValuesAllowed="1" formula="k-IE3LExiUOhnVrcqMZKUg" buildMode="Property" isDefault="1">
                <Info min="0" max="14" flag="52" seq="1" ref="0" bb="2" group="16" />
              </Parameter>
              <Parameter id="wfT2MjPLNE-86kZIz8zS3A" name="Plasma protein binding partner" description="Plasma protein to which the drug is predominantly bound. The ontogeny of the two most important plasma protein binding partners, albumin and α1-acid glycoprotein (AGP) is available in the PK-Sim database so that the fraction unbound in plasma can be scaled to children using the ontogeny of the respective protein. If  the binding partner is neither albumin nor AGP  or if scaling to children is not of interest, the third alternative (unknown) can be used. Please note that any other ontogeny can be uploaded for the scaling to children using the Population Simulation Toolbox in MoBi" icon="Parameter" persistable="0" isFixedValue="0" quantityType="Parameter" negativeValuesAllowed="1" buildMode="Property" isDefault="1" value="1">
                <Info flag="50" seq="1" ref="0" bb="2" group="9" />
              </Parameter>
              <Parameter id="Y6sUc50WL0Ce0oJlvjJGrg" name="Solubility_pKa_pH_Factor" description="pKa/pH-Dependent factor for solubility" icon="Parameter" persistable="0" isFixedValue="0" quantityType="Parameter" negativeValuesAllowed="1" formula="6G3ii9CvukaVuK_ThtRSQQ" buildMode="Property" isDefault="1">
                <Info min="0" flag="52" seq="1" ref="0" bb="2" group="18" />
              </Parameter>
              <Parameter id="-yBSuqOgnEyzspRlQmCAfA" name="Total drug mass" description="Total drug mass" icon="Parameter" persistable="0" isFixedValue="0" dim="Amount" quantityType="Parameter" negativeValuesAllowed="1" formula="b7FBu8Vhpk6mFfl7Arf6QQ" buildMode="Property" isDefault="1" displayUnit="µmol">
                <Info min="0" flag="52" seq="1" ref="0" bb="2" group="9" />
              </Parameter>
              <Parameter id="YeV0DEC9T06CQuji1FJ_RA" name="Total oral drug mass" description="Total oral drug mass" icon="Parameter" persistable="0" isFixedValue="0" dim="Amount" quantityType="Parameter" negativeValuesAllowed="1" buildMode="Property" isDefault="1" value="0" displayUnit="µmol">
                <Info min="0" flag="52" seq="1" ref="0" bb="2" group="63" />
              </Parameter>
              <Parameter id="avMkcHunFkum-JvYi1FTlw" name="Lipophilicity" description="Model dependent lipophilicity measure: LogMA / LogP / ..." icon="Parameter" persistable="0" isFixedValue="0" dim="Log Units" quantityType="Parameter" negativeValuesAllowed="1" buildMode="Property" isDefault="1" value="NaN" displayUnit="Log Units">
                <Info min="-10" max="10" flag="50" seq="2" ref="0" bb="2" group="12" />
              </Parameter>
              <Parameter id="23N_-q1bS0yHiBerC6WCrw" name="Fraction unbound (plasma, reference value)" description="Fraction unbound in plasma of the reference individual, i.e. in the case of human typically an average healthy adult. This reference value can be scaled to children based on the ontogeny of the respective plasma protein and/or in diseased subjects using the plasma protein scale factor defined in the individual" icon="Parameter" persistable="0" isFixedValue="0" dim="Fraction" quantityType="Parameter" negativeValuesAllowed="1" buildMode="Property" isDefault="1" value="NaN">
                <Info min="0" max="1" flag="34" seq="3" ref="0" bb="2" group="10" />
              </Parameter>
              <Parameter id="YazxyVAfvk6ENPAn1JANmg" name="Solubility at reference pH" description="Solubility at reference pH" icon="Parameter" persistable="0" isFixedValue="0" dim="Concentration (mass)" quantityType="Parameter" negativeValuesAllowed="1" buildMode="Property" isDefault="1" value="NaN" displayUnit="mg/l">
                <Info min="0" flag="50" seq="4" ref="0" bb="2" group="18" />
              </Parameter>
              <Parameter id="lcqiobCNIEifgTi0ZWgbmw" name="Solubility table" description="Solubility table" icon="Parameter" persistable="0" isFixedValue="0" dim="Concentration (mass)" quantityType="Parameter" negativeValuesAllowed="1" buildMode="Property" isDefault="1" value="0" displayUnit="mg/l">
                <Info min="0" flag="48" seq="4" ref="0" bb="2" group="18" />
              </Parameter>
              <Parameter id="XFD4tx-nj0qFrUEXDeTWkQ" name="Reference pH" description="Reference pH" icon="Parameter" persistable="0" isFixedValue="0" quantityType="Parameter" negativeValuesAllowed="1" buildMode="Property" isDefault="1" value="7">
                <Info min="0" max="14" flag="50" seq="5" ref="0" bb="2" group="18" />
              </Parameter>
              <Parameter id="wrqw3MoQZkWLMG625VItzw" name="Solubility gain per charge" description="Supporting parameter for calculation of pKa- and pH- dependent values of intestinal solubilty" icon="Parameter" persistable="0" isFixedValue="0" quantityType="Parameter" negativeValuesAllowed="1" buildMode="Property" isDefault="1" value="1000">
                <Info min="0" flag="34" seq="6" ref="0" bb="2" group="18" />
              </Parameter>
              <Parameter id="XYnJiDNZR02QcrvRQQ-17g" name="Permeability" description="Permeability" icon="Parameter" persistable="0" isFixedValue="0" dim="Velocity" quantityType="Parameter" negativeValuesAllowed="1" formula="9lSv4MashEyIIr1Oh0NvKQ" buildMode="Property" isDefault="1" displayUnit="cm/min">
                <Info min="0" flag="50" seq="7" ref="0" bb="2" group="15" />
              </Parameter>
              <Parameter id="bJskanKzyEm0xDuayBGuhg" name="Specific intestinal permeability (transcellular)" description="Specific intestinal permeability (transcellular)" icon="Parameter" persistable="0" isFixedValue="0" dim="Velocity" quantityType="Parameter" negativeValuesAllowed="1" formula="LUZ8BDAD1k6c4L3KIOgE0w" buildMode="Property" isDefault="1" displayUnit="cm/min">
                <ValueOrigin id="28" source="Publication" description="Thelen K, Coboeken K, Willmann S, et al. Evolution of a detailed physiological model to simulate the gastrointestinal transit and absorption process in humans, Part 1:Oral solutions. J Pharm Sci. 2011 Dec;100(12):5324-45 https://doi.org/10.1002/jps.22726" />
                <Info min="0" flag="50" seq="8" ref="0" bb="2" group="11" />
              </Parameter>
              <Parameter id="zjbxXL7_JUmWWxXQCYMsUA" name="Partition coefficient (water/protein)" description="Partition coefficient water to protein" icon="Parameter" persistable="0" isFixedValue="0" quantityType="Parameter" negativeValuesAllowed="1" formula="PZRd7UkgrkeR-VmzDUjoFw" buildMode="Global" isDefault="1">
                <Info min="0" flag="50" seq="9" ref="0" bb="2" group="67" />
              </Parameter>
              <Parameter id="hw3lnVS9ZES8ATQGgGb98A" name="Treat precipitated drug as" description="Treat precipitated drug as either soluble or insoluble" icon="Parameter" persistable="0" isFixedValue="0" quantityType="Parameter" negativeValuesAllowed="1" buildMode="Property" isDefault="1" value="1">
                <Info min="0" max="1" flag="50" seq="30" ref="0" bb="2" group="14" />
              </Parameter>
              <Parameter id="kXm1gwTQYUak2cTyt_a9PA" name="Aqueous diffusion coefficient" description="Aqueous diffusion coefficient&#xA;of the drug" icon="Parameter" persistable="0" isFixedValue="0" dim="Diffusion coefficient" quantityType="Parameter" negativeValuesAllowed="1" formula="E8WTH0w8MkmSjG_Xwe6Gsg" buildMode="Property" isDefault="1" displayUnit="cm²/min">
                <ValueOrigin id="32" source="Publication" description="Willmann S, Thelen K, Becker C, et al. Mechanism-based prediction of particle size-dependent dissolution and absorption: cilostazol pharmacokinetics in dogs. Eur J Pharm Biopharm. 2010 Sep;76(1):83-94 https://doi.org/10.1016/j.ejpb.2010.06.003" />
                <Info min="6E-13" max="0.6" flag="50" seq="31" ref="0" bb="2" group="14" />
              </Parameter>
              <Parameter id="nOaCtyC6-kGcrY5G0zXQdA" name="Density (drug)" description="Density of drug material" icon="Parameter" persistable="0" isFixedValue="0" dim="Density" quantityType="Parameter" negativeValuesAllowed="1" buildMode="Property" isDefault="1" value="1" displayUnit="g/cm³">
                <ValueOrigin id="32" source="Publication" description="Willmann S, Thelen K, Becker C, et al. Mechanism-based prediction of particle size-dependent dissolution and absorption: cilostazol pharmacokinetics in dogs. Eur J Pharm Biopharm. 2010 Sep;76(1):83-94 https://doi.org/10.1016/j.ejpb.2010.06.003" />
                <Info min="2.5E-06" flag="50" seq="32" ref="0" bb="2" group="14" />
              </Parameter>
              <Parameter id="zHp8TCVWEUKynWCxov8Skw" name="Immediately dissolve particles smaller than" description="Threshold for the particle radius of immediate dissolution" icon="Parameter" persistable="0" isFixedValue="0" dim="Length" quantityType="Parameter" negativeValuesAllowed="1" buildMode="Property" isDefault="1" value="1E-07" displayUnit="µm">
                <ValueOrigin id="32" source="Publication" description="Willmann S, Thelen K, Becker C, et al. Mechanism-based prediction of particle size-dependent dissolution and absorption: cilostazol pharmacokinetics in dogs. Eur J Pharm Biopharm. 2010 Sep;76(1):83-94 https://doi.org/10.1016/j.ejpb.2010.06.003" />
                <Info min="1E-35" flag="50" seq="33" ref="0" bb="2" group="14" />
              </Parameter>
              <Parameter id="-TNwUlMFfk2XZZ_b2HcjuQ" name="Radius (solute)" description="Solute radius" icon="Parameter" persistable="0" isFixedValue="0" dim="Length" quantityType="Parameter" negativeValuesAllowed="1" formula="jkwFh6P0-keCzzmiV88Qkg" buildMode="Property" isDefault="1" displayUnit="µm">
                <ValueOrigin id="26" source="Publication" description="Niederalt, C., Kuepfer, L., Solodenko, J. et al. J Pharmacokinet Pharmacodyn (2017). https://doi.org/10.1007/s10928-017-9559-4" />
                <Info min="0" flag="50" seq="40" ref="0" bb="2" group="19" />
              </Parameter>
              <Parameter id="p0k5Gvr4e06h8SOynkqViQ" name="Kd (FcRn) in endosomal space" description="Dissociation constant of drug for binding to FcRn in endosomal space" icon="Parameter" persistable="0" isFixedValue="0" dim="Concentration (molar)" quantityType="Parameter" negativeValuesAllowed="1" buildMode="Property" isDefault="1" value="999999" displayUnit="µmol/l">
                <ValueOrigin id="26" source="Publication" description="Niederalt, C., Kuepfer, L., Solodenko, J. et al. J Pharmacokinet Pharmacodyn (2017). https://doi.org/10.1007/s10928-017-9559-4" />
                <Info min="0" flag="50" seq="41" ref="0" bb="2" group="19" />
              </Parameter>
              <Parameter id="X0tiH_WOZkSeLWU18w7oqA" name="Kd (FcRn) in plasma/interstitial" description="Dissociation constant of drug for binding to FcRn in plasma/interstitial space. For monoclonal antibodies the binding to FcRn in neutral environment (plasma and interstitial space) is generally very weak or not detectable. In this case the high default value for Kd(FcRn) in plasma/interstitial can be kept." icon="Parameter" persistable="0" isFixedValue="0" dim="Concentration (molar)" quantityType="Parameter" negativeValuesAllowed="1" buildMode="Property" isDefault="1" value="999999" displayUnit="µmol/l">
                <ValueOrigin id="26" source="Publication" description="Niederalt, C., Kuepfer, L., Solodenko, J. et al. J Pharmacokinet Pharmacodyn (2017). https://doi.org/10.1007/s10928-017-9559-4" />
                <Info min="0" flag="50" seq="42" ref="0" bb="2" group="19" />
              </Parameter>
              <Parameter id="F1tZVKZqsEGzn-O6V6ppxA" name="kass (FcRn)" description="Association constant of drug for binding to FcRn" icon="Parameter" persistable="0" isFixedValue="0" dim="Second order rate constant" quantityType="Parameter" negativeValuesAllowed="1" buildMode="Property" isDefault="1" value="0.87" displayUnit="l/µmol/min">
                <ValueOrigin id="26" source="Publication" description="Niederalt, C., Kuepfer, L., Solodenko, J. et al. J Pharmacokinet Pharmacodyn (2017). https://doi.org/10.1007/s10928-017-9559-4" />
                <Info min="0" flag="50" seq="43" ref="0" bb="2" group="19" />
              </Parameter>
              <Parameter id="6Ksj2BYR9EmTObuTN_8ElA" name="Use pH- and pKa-dependent penalty factor for charged molecule fraction" description="Penalty factor for charged molecule fraction is used for &quot;Intestinal permeability (transcellular)&quot; only" icon="Parameter" persistable="0" isFixedValue="0" quantityType="Parameter" negativeValuesAllowed="1" buildMode="Global" isDefault="1" value="0">
                <Info min="0" max="1" flag="50" seq="100" ref="0" bb="2" group="75" />
              </Parameter>
              <Parameter id="3atd0hTwfUi41pvisz5yDw" name="Enable supersaturation" description="Enabling supersaturation inactivates the limit of how much solute can be dissolved. It should always and only be allowed in combination with particle dissolution formulations; otherwise disabled. Enabling in case of other formulations results in a lack of the solubility limit and hence in infinitely soluble solutes." icon="Parameter" persistable="0" isFixedValue="0" quantityType="Parameter" negativeValuesAllowed="1" buildMode="Property" isDefault="1" value="0">
                <Info min="0" max="1" flag="50" seq="100" ref="0" bb="2" group="14" />
              </Parameter>
              <Parameter id="XsNNF-_AyUGMfBxonIDnAA" name="Concentration" icon="Parameter" persistable="0" isFixedValue="0" dim="Concentration (molar)" quantityType="Parameter" negativeValuesAllowed="1" formula="6Hu6Xx1xbk2GMa4tHJAbnw" isDefault="1" displayUnit="µmol/l">
                <Info min="0" flag="18" seq="1" ref="0" bb="2" group="117" />
              </Parameter>
            </Children>
            <UsedCalculationMethods>
              <UsedCalculationMethod category="DistributionCellular" calculationMethod="Cellular partition coefficient method - PK-Sim Standard" />
              <UsedCalculationMethod category="DiffusionIntCell" calculationMethod="Cellular permeability - PK-Sim Standard" />
              <UsedCalculationMethod category="DistributionInterstitial" calculationMethod="Interstitial partition coefficient method - Schmitt" />
              <UsedCalculationMethod category="IntestinalPermeability" calculationMethod="IntestinalPermeability_PKSim" />
            </UsedCalculationMethods>
          </MoleculeBuilder>
          <MoleculeBuilder id="uXSQPaPCk0y-LBfEibgHaA" name="ASGPR" icon="PROTEIN" mode="Logical" containerType="Other" isFloating="0" quantityType="Protein" isXenobiotic="1" dim="Amount" defaultStartFormula="nW7nSaTmWUWqa-6SVN0TGg" displayUnit="µmol">
            <Children>
              <Parameter id="vV33Nl8O5EK3B4tixS3OWA" name="Concentration" icon="Parameter" persistable="0" isFixedValue="0" dim="Concentration (molar)" quantityType="Parameter" negativeValuesAllowed="1" formula="6Hu6Xx1xbk2GMa4tHJAbnw" isDefault="0" displayUnit="µmol/l">
                <Info flag="14" seq="1" ref="0" bb="2" group="143" />
              </Parameter>
              <Parameter id="lrnsOdq6n0C43ieXnlJNVQ" name="kdeg" description="Degradation rate constant for ASGPR" icon="Parameter" persistable="0" isFixedValue="0" dim="Inversed time" quantityType="Parameter" negativeValuesAllowed="1" buildMode="Property" isDefault="0" value="0.0253809632614872" displayUnit="1/h">
                <ValueOrigin source="ParameterIdentification" method="ParameterIdentification" description="Value updated from '5. Human_PD_smax_gamma (1.5)_kDR(seperate)_kon shared_liver recycling_monkey pd_best fit' on 2025-07-25 14:20" />
                <Info flag="10" seq="1" ref="0" bb="2" group="143" />
              </Parameter>
              <Parameter id="RQMsXD9eN06JIrgMLo5LQg" name="R tot" description="Baseline ASGPR density in mouse liver " icon="Parameter" persistable="0" isFixedValue="0" dim="Concentration (molar)" quantityType="Parameter" negativeValuesAllowed="1" buildMode="Property" isDefault="0" value="2.46" displayUnit="µmol/l">
                <ValueOrigin source="ParameterIdentification" method="ParameterIdentification" description="Value updated from '5. Human_PD_smax_gamma (1.5)_kDR(seperate)_kon shared_liver recycling_monkey pd_best fit' on 2025-07-25 14:20" />
                <Info flag="10" seq="1" ref="0" bb="2" group="143" />
              </Parameter>
              <Parameter id="GoTiLbzspEu2d45kt3-qtA" name="ksyn" icon="Parameter" persistable="0" isFixedValue="0" dim="Concentration (molar) per time" quantityType="Parameter" negativeValuesAllowed="1" formula="a5Zh7L79WUaKcUKEnkQgsw" buildMode="Property" isDefault="0" displayUnit="nmol/l/s">
                <Info flag="10" seq="1" ref="0" bb="2" group="143" />
              </Parameter>
              <Parameter id="xWnZU41G5UKX-aqEz9EbrA" name="kon_siRNA" description="Association rate constant for GalNAc to ASGPR" icon="Parameter" persistable="0" isFixedValue="0" dim="Second order rate constant" quantityType="Parameter" negativeValuesAllowed="1" buildMode="Property" isDefault="0" value="8.83333333333333" displayUnit="l/nmol/h">
                <ValueOrigin source="ParameterIdentification" method="ParameterIdentification" description="Value updated from '5. Human_PD_smax_gamma (1.5)_kDR(seperate)_kon shared_liver recycling_monkey pd_best fit' on 2025-07-25 14:20" />
                <Info flag="10" seq="1" ref="0" bb="2" group="143" />
              </Parameter>
              <Parameter id="IH6SJ3x-x0mu-llRK5wtdw" name="A_init" icon="Parameter" persistable="0" isFixedValue="0" dim="Amount" quantityType="Parameter" negativeValuesAllowed="1" formula="s7xnDThrF0OkNvuXSXbmqQ" buildMode="Property" isDefault="0" displayUnit="µmol">
                <Info flag="10" seq="1" ref="0" bb="2" group="143" />
              </Parameter>
              <Parameter id="X8D_3S1hh0SyW0prJYNi6g" name="krec" icon="Parameter" persistable="0" isFixedValue="0" dim="Inversed time" quantityType="Parameter" negativeValuesAllowed="1" buildMode="Property" isDefault="0" value="0.23" displayUnit="1/h">
                <ValueOrigin source="ParameterIdentification" method="ParameterIdentification" description="Value updated from '5. Human_PD_smax_gamma (1.5)_kDR(seperate)_kon shared_liver recycling_monkey pd_best fit' on 2025-07-25 14:20" />
                <Info flag="10" seq="1" ref="0" bb="2" group="143" />
              </Parameter>
              <Parameter id="jrkY5B8Au0qGxLHGNsUPPw" name="kdeg_R" description="Degradation rate constant for endosomal ASGPR" icon="Parameter" persistable="0" isFixedValue="0" dim="Inversed time" quantityType="Parameter" negativeValuesAllowed="1" buildMode="Property" isDefault="0" value="0.0255" displayUnit="1/h">
                <ValueOrigin source="ParameterIdentification" method="ParameterIdentification" description="Value updated from '5. Human_PD_smax_gamma (1.5)_kDR(seperate)_kon shared_liver recycling_monkey pd_best fit' on 2025-07-25 14:20" />
                <Info flag="10" seq="1" ref="0" bb="2" group="143" />
              </Parameter>
            </Children>
            <UsedCalculationMethods>
              <UsedCalculationMethod category="DistributionCellular" calculationMethod="No Calculation Method" />
              <UsedCalculationMethod category="DiffusionIntCell" calculationMethod="No Calculation Method" />
              <UsedCalculationMethod category="DistributionInterstitial" calculationMethod="No Calculation Method" />
              <UsedCalculationMethod category="IntestinalPermeability" calculationMethod="No Calculation Method" />
            </UsedCalculationMethods>
          </MoleculeBuilder>
          <MoleculeBuilder id="L65eWCqU50SKI1PaZhR97A" name="ASGPR-siRNA" icon="COMPLEX" mode="Logical" containerType="Other" isFloating="0" quantityType="Complex" isXenobiotic="1" dim="Amount" defaultStartFormula="3-fbImAVWk2_jQy9NA9POA" displayUnit="µmol">
            <Children>
              <Parameter id="_09kkvYSXkuIU1RAlu36Tg" name="Concentration" icon="Parameter" persistable="0" isFixedValue="0" dim="Concentration (molar)" quantityType="Parameter" negativeValuesAllowed="1" formula="6Hu6Xx1xbk2GMa4tHJAbnw" isDefault="0" displayUnit="µmol/l">
                <Info flag="14" seq="1" ref="0" bb="2" group="143" />
              </Parameter>
              <Parameter id="2aPqmTz8qUycbDYY4tB91Q" name="koff" description="Dissociation rate constant for GalNAc to ASGPR" icon="Parameter" persistable="0" isFixedValue="0" dim="Inversed time" quantityType="Parameter" negativeValuesAllowed="1" buildMode="Property" isDefault="0" value="0.0255" displayUnit="1/h">
                <ValueOrigin source="ParameterIdentification" method="ParameterIdentification" description="Value updated from '1.a Model Validation_PD' on 2025-02-03 10:21" />
                <Info flag="10" seq="1" ref="0" bb="2" group="143" />
              </Parameter>
              <Parameter id="OZcsFkE9NE6GRrUnoG8URQ" name="kint" icon="Parameter" persistable="0" isFixedValue="0" dim="Inversed time" quantityType="Parameter" negativeValuesAllowed="1" buildMode="Property" isDefault="0" value="0.0856666666666667" displayUnit="1/h">
                <ValueOrigin source="ParameterIdentification" method="ParameterIdentification" description="Value updated from '5. Human_PD_smax_gamma (1.5)_kDR(seperate)_kon shared_liver recycling_monkey pd_best fit' on 2025-07-25 14:20" />
                <Info flag="10" seq="1" ref="0" bb="2" group="143" />
              </Parameter>
              <Parameter id="mPoyDAYJOkGPp3LJCTUcAQ" name="kcle" icon="Parameter" persistable="0" isFixedValue="0" dim="Inversed time" quantityType="Parameter" negativeValuesAllowed="1" buildMode="Property" isDefault="0" value="0.022" displayUnit="1/h">
                <ValueOrigin source="ParameterIdentification" method="ParameterIdentification" description="Value updated from 'Human_PD_Belcesiran_Nedosiran_kDR_gamma_best fit' on 2025-05-23 09:36" />
                <Info flag="10" seq="1" ref="0" bb="2" group="143" />
              </Parameter>
            </Children>
            <UsedCalculationMethods>
              <UsedCalculationMethod category="DistributionCellular" calculationMethod="No Calculation Method" />
              <UsedCalculationMethod category="DiffusionIntCell" calculationMethod="No Calculation Method" />
              <UsedCalculationMethod category="DistributionInterstitial" calculationMethod="No Calculation Method" />
              <UsedCalculationMethod category="IntestinalPermeability" calculationMethod="No Calculation Method" />
            </UsedCalculationMethods>
          </MoleculeBuilder>
          <MoleculeBuilder id="ohmgGF1z0EmG1wL7A8gVzA" name="RISC" icon="PROTEIN" mode="Logical" containerType="Other" isFloating="0" quantityType="Protein" isXenobiotic="1" dim="Amount" defaultStartFormula="ISxi9ZRQOUG-IC_351984Q" displayUnit="µmol">
            <Children>
              <Parameter id="cf90skbfXkK-Rz62d3_nlQ" name="Concentration" icon="Parameter" persistable="0" isFixedValue="0" dim="Concentration (molar)" quantityType="Parameter" negativeValuesAllowed="1" formula="6Hu6Xx1xbk2GMa4tHJAbnw" isDefault="0" displayUnit="µmol/l">
                <Info flag="14" seq="1" ref="0" bb="2" group="143" />
              </Parameter>
              <Parameter id="4j1Avr3BqEWxWvQml0b7sg" name="RISCtot" icon="Parameter" persistable="0" isFixedValue="0" dim="Concentration (molar)" quantityType="Parameter" negativeValuesAllowed="1" buildMode="Property" isDefault="0" value="0.03" displayUnit="µmol/l">
                <ValueOrigin source="ParameterIdentification" method="ParameterIdentification" description="Value updated from '5. Human_PD_smax_gamma (1.5)_kDR(seperate)_kon shared_liver recycling_monkey pd_best fit' on 2025-07-25 14:20" />
                <Info flag="10" seq="1" ref="0" bb="2" group="143" />
              </Parameter>
              <Parameter id="ZPe_KHb7-0Od2sm56rxRtg" name="kon_RISC" icon="Parameter" persistable="0" isFixedValue="0" dim="Second order rate constant" quantityType="Parameter" negativeValuesAllowed="1" buildMode="Property" isDefault="0" value="0.000280383653515001" displayUnit="l/nmol/h">
                <ValueOrigin source="ParameterIdentification" method="ParameterIdentification" description="Value updated from '5. Human_PD_smax_gamma (1.5)_kDR(seperate)_kon shared_liver recycling_monkey pd_best fit' on 2025-07-25 14:20" />
                <Info flag="10" seq="1" ref="0" bb="2" group="143" />
              </Parameter>
              <Parameter id="YWUDlgzqQUCTZAyyJ9FRtA" name="R_init" icon="Parameter" persistable="0" isFixedValue="0" dim="Amount" quantityType="Parameter" negativeValuesAllowed="1" formula="Vop-m_B1Xkqngl0wG7q6xg" buildMode="Property" isDefault="0" displayUnit="µmol">
                <Info flag="10" seq="1" ref="0" bb="2" group="143" />
              </Parameter>
            </Children>
            <UsedCalculationMethods>
              <UsedCalculationMethod category="DistributionCellular" calculationMethod="No Calculation Method" />
              <UsedCalculationMethod category="DiffusionIntCell" calculationMethod="No Calculation Method" />
              <UsedCalculationMethod category="DistributionInterstitial" calculationMethod="No Calculation Method" />
              <UsedCalculationMethod category="IntestinalPermeability" calculationMethod="No Calculation Method" />
            </UsedCalculationMethods>
          </MoleculeBuilder>
          <MoleculeBuilder id="T6-WzNydJk-Ab5GUER0StA" name="RISC-siRNA" icon="COMPLEX" mode="Logical" containerType="Other" isFloating="0" quantityType="Complex" isXenobiotic="1" dim="Amount" defaultStartFormula="TQbUavpoyUmcruOvClP0kA" displayUnit="µmol">
            <Children>
              <Parameter id="C1XwXU0rc024YTMtKMKSUg" name="Concentration" icon="Parameter" persistable="0" isFixedValue="0" dim="Concentration (molar)" quantityType="Parameter" negativeValuesAllowed="1" formula="6Hu6Xx1xbk2GMa4tHJAbnw" isDefault="0" displayUnit="µmol/l">
                <Info flag="14" seq="1" ref="0" bb="2" group="143" />
              </Parameter>
              <Parameter id="JmD0om27u0SN5oV-qAns5w" name="koff_RISC" description="Dissociation rate constant of siRNA from RISC " icon="Parameter" persistable="0" isFixedValue="0" dim="Inversed time" quantityType="Parameter" negativeValuesAllowed="1" buildMode="Property" isDefault="0" value="1.66666666666667E-09" displayUnit="1/h">
                <ValueOrigin source="ParameterIdentification" method="ParameterIdentification" description="Value updated from '5. Human_PD_smax_gamma (1.5)_kDR(seperate)_kon shared_liver recycling_monkey pd_best fit' on 2025-07-25 14:20" />
                <Info flag="10" seq="1" ref="0" bb="2" group="143" />
              </Parameter>
              <Parameter id="W2zaztygB02FG32_SZ3oqQ" name="kDR" description="Degradation rate constant for loaded RISC" icon="Parameter" persistable="0" isFixedValue="0" dim="Inversed time" quantityType="Parameter" negativeValuesAllowed="1" buildMode="Property" isDefault="0" value="6.9436414620696E-06" displayUnit="1/h">
                <ValueOrigin source="ParameterIdentification" method="ParameterIdentification" description="Value updated from '5. Human_PD_smax_gamma (1.5)_kDR(seperate)_kon shared_liver recycling_monkey pd_best fit' on 2025-07-25 14:20" />
                <Info flag="10" seq="1" ref="0" bb="2" group="143" />
              </Parameter>
              <Parameter id="UAZ8GkKKckGBwpmpBiEtoQ" name="Molecular weight" icon="Parameter" persistable="0" isFixedValue="0" dim="Molecular weight" quantityType="Parameter" negativeValuesAllowed="1" buildMode="Property" isDefault="0" value="8.1E-06" displayUnit="g/mol">
                <Info flag="10" seq="1" ref="0" bb="2" group="143" />
              </Parameter>
            </Children>
            <UsedCalculationMethods>
              <UsedCalculationMethod category="DistributionCellular" calculationMethod="No Calculation Method" />
              <UsedCalculationMethod category="DiffusionIntCell" calculationMethod="No Calculation Method" />
              <UsedCalculationMethod category="DistributionInterstitial" calculationMethod="No Calculation Method" />
              <UsedCalculationMethod category="IntestinalPermeability" calculationMethod="No Calculation Method" />
            </UsedCalculationMethods>
          </MoleculeBuilder>
        </Builders>
        <FormulaCache>
          <Formulas>
            <Formula id="d1qU9bZ000i-KH6j4YW2Mw" name="PARAM_Degradation_Coefficient" dim="Inversed time" formula="ln(2)/tHalf">
              <Paths>
                <Path path="0" as="1" dim="2" />
              </Paths>
            </Formula>
            <Formula id="5_wuS_zmVk2q2syJua0Ksw" name="PARAM_StartAmount_Protein" dim="Amount" formula="f_onto * f_disease * C_0 * V">
              <Paths>
                <Path path="3" as="4" dim="5" />
                <Path path="6" as="7" />
                <Path path="8" as="9" />
                <Path path="10" as="11" dim="12" />
              </Paths>
            </Formula>
            <Formula id="dLnRpaXTZ0KpmLkcthmwfA" name="PARAM_f_exp_vasc_tissue_side" dim="Fraction" formula="1 - f_exp_vasend_endosomes - f_exp_vasend_plasma">
              <Paths>
                <Path path="13" as="14" dim="15" />
                <Path path="16" as="17" dim="15" />
              </Paths>
            </Formula>
            <Formula id="6ToKTxWIS0K4jPbtqK8CsQ" name="PARAM_f_exp_interstitial" dim="Fraction" formula="1 - f_exp_org_cell">
              <Paths>
                <Path path="18" as="19" dim="15" />
              </Paths>
            </Formula>
            <Formula id="L7GWD6Qluk2A49UbLj3lww" name="PARAM_f_exp_bc_membrane" dim="Fraction" formula="1 - f_exp_bc_cell">
              <Paths>
                <Path path="20" as="21" dim="15" />
              </Paths>
            </Formula>
            <Formula id="LUZ8BDAD1k6c4L3KIOgE0w" name="PARAM_P_int_InVitro" dim="Velocity" formula="IsSmallMolecule ? 266 * (MWEff * 1E9) ^ ( - 4.5) * 10^LogMA * 60 *1E-1 : 0">
              <Paths>
                <Path path="22" as="23" dim="24" />
                <Path path="25" as="26" />
                <Path path="27" as="28" dim="29" />
              </Paths>
            </Formula>
            <Formula id="3qlFYNAe1EuzHxtHEoWnfg" name="PARAM_MWEff" dim="Molecular weight" formula="MW - F * 0.000000017 - Cl * 0.000000022 - Br * 0.000000062 - I * 0.000000098">
              <Paths>
                <Path path="30" as="31" />
                <Path path="32" as="33" />
                <Path path="34" as="35" />
                <Path path="36" as="37" />
                <Path path="38" as="39" dim="24" />
              </Paths>
            </Formula>
            <Formula id="_aQrmcENqkGQDnHd67iiQw" name="PARAM_HasHalogens" formula="Br + Chlor + F + I &gt; 0">
              <Paths>
                <Path path="30" as="31" />
                <Path path="32" as="40" />
                <Path path="34" as="35" />
                <Path path="36" as="37" />
              </Paths>
            </Formula>
            <Formula id="efltAf7DxkuS7esva15MIw" name="PARAM_IsDiproticAcid" formula="pKa_Acids_Count=2 &amp; pKa_Bases_Count = 0 ? 1 : 0">
              <Paths>
                <Path path="41" as="42" />
                <Path path="43" as="44" />
              </Paths>
            </Formula>
            <Formula id="V1qyPvyPTUm1Xe2UnPWG0Q" name="PARAM_IsDiproticBase" formula="pKa_Acids_Count=0 &amp; pKa_Bases_Count = 2 ? 1 : 0">
              <Paths>
                <Path path="41" as="42" />
                <Path path="43" as="44" />
              </Paths>
            </Formula>
            <Formula id="rl6PbLVlukiAAdXrvfqEdQ" name="PARAM_IsDiproticBaseMonoproticAcid" formula="pKa_Acids_Count=1 &amp; pKa_Bases_Count = 2 ? 1 : 0">
              <Paths>
                <Path path="41" as="42" />
                <Path path="43" as="44" />
              </Paths>
            </Formula>
            <Formula id="kNP-4hyWnkuQEu-apru0iA" name="PARAM_IsMonoproticAcid" formula="pKa_Acids_Count=1 &amp; pKa_Bases_Count = 0 ? 1 : 0">
              <Paths>
                <Path path="41" as="42" />
                <Path path="43" as="44" />
              </Paths>
            </Formula>
            <Formula id="RapGJw7X-0WdDBdu7dyO_g" name="PARAM_IsMonoproticBase" formula="pKa_Acids_Count=0 &amp; pKa_Bases_Count = 1 ? 1 : 0">
              <Paths>
                <Path path="41" as="42" />
                <Path path="43" as="44" />
              </Paths>
            </Formula>
            <Formula id="6LSmQsFB_ECZKBF9i_aJzw" name="PARAM_IsMonoproticBaseDiproticAcid" formula="pKa_Acids_Count=2 &amp; pKa_Bases_Count = 1 ? 1 : 0">
              <Paths>
                <Path path="41" as="42" />
                <Path path="43" as="44" />
              </Paths>
            </Formula>
            <Formula id="5qqPQvxuP0CHGI_ENNcjfw" name="PARAM_IsMonoproticBaseMonoproticAcid" formula="pKa_Acids_Count=1 &amp; pKa_Bases_Count = 1 ? 1 : 0">
              <Paths>
                <Path path="41" as="42" />
                <Path path="43" as="44" />
              </Paths>
            </Formula>
            <Formula id="Juu-wDoOhUKpMcDm0J3Mmw" name="PARAM_IsNeutral" formula="CT_0 = 0 AND CT_1 = 0 AND CT_2 = 0">
              <Paths>
                <Path path="45" as="46" />
                <Path path="47" as="48" />
                <Path path="49" as="50" />
              </Paths>
            </Formula>
            <Formula id="YbrL-iARc0Sd-0uihexoiQ" name="PARAM_HasStrongBase" formula="(CT_0=1 AND pKa_0&gt;=7) OR (CT_1=1 AND pKa_1&gt;=7) OR (CT_2=1 AND pKa_2&gt;=7)">
              <Paths>
                <Path path="45" as="46" />
                <Path path="47" as="48" />
                <Path path="49" as="50" />
                <Path path="51" as="52" />
                <Path path="53" as="54" />
                <Path path="55" as="56" />
              </Paths>
            </Formula>
            <Formula id="pLFdtn-NE0CZAql4j9rX8w" name="PARAM_IsTriproticAcid" formula="pKa_Acids_Count=3 &amp; pKa_Bases_Count = 0 ? 1 : 0">
              <Paths>
                <Path path="41" as="42" />
                <Path path="43" as="44" />
              </Paths>
            </Formula>
            <Formula id="EOaJB6TiWUq1UilfUlyPcg" name="PARAM_IsTriproticBase" formula="pKa_Acids_Count=0 &amp; pKa_Bases_Count = 3 ? 1 : 0">
              <Paths>
                <Path path="41" as="42" />
                <Path path="43" as="44" />
              </Paths>
            </Formula>
            <Formula id="t2FI7d6keEGV6ugy2bALfg" name="PARAM_pKa_Acid_0" formula="pKa_OneAcid_0+pKa_TwoAcids_0+pKa_ThreeAcids_0">
              <Paths>
                <Path path="57" as="58" />
                <Path path="59" as="60" />
                <Path path="61" as="62" />
              </Paths>
            </Formula>
            <Formula id="5IXKiUQD1kO8w48B0_TglA" name="PARAM_pKa_Acid_1" formula="pKa_TwoAcids_1+pKa_ThreeAcids_1">
              <Paths>
                <Path path="63" as="64" />
                <Path path="65" as="66" />
              </Paths>
            </Formula>
            <Formula id="YqI8Bb3KZUq4Zn3LTt8U0w" name="PARAM_pKa_Acid_2" formula="IsTriproticAcid ? Max (pKa_0; Max (pKa_1; pKa_2)) : 0">
              <Paths>
                <Path path="67" as="68" />
                <Path path="51" as="52" />
                <Path path="53" as="54" />
                <Path path="55" as="56" />
              </Paths>
            </Formula>
            <Formula id="vGPP0Q9lx0y5TXMoMddUOQ" name="PARAM_pKa_Acids_Count" formula="(CT0 = CT_ACID ? 1 : 0) + (CT1 = CT_ACID ? 1 : 0) + (CT2 = CT_ACID ? 1 : 0)">
              <Paths>
                <Path path="69" as="70" />
                <Path path="45" as="71" />
                <Path path="47" as="72" />
                <Path path="49" as="73" />
              </Paths>
            </Formula>
            <Formula id="psshrKpIP0e2R-olWWR0eg" name="PARAM_pKa_Base_0" formula="pKa_OneBase_0+pKa_TwoBases_0+pKa_ThreeBases_0">
              <Paths>
                <Path path="74" as="75" />
                <Path path="76" as="77" />
                <Path path="78" as="79" />
              </Paths>
            </Formula>
            <Formula id="RgwHpRIy5EOIVCasxTbPgg" name="PARAM_pKa_Base_1" formula="pKa_TwoBases_1+pKa_ThreeBases_1">
              <Paths>
                <Path path="80" as="81" />
                <Path path="82" as="83" />
              </Paths>
            </Formula>
            <Formula id="5ygnirbblEiH1-yU262vFw" name="PARAM_pKa_Base_2" formula="IsTriproticBase ? Max (pKa_0; Max (pKa_1; pKa_2)) : 0">
              <Paths>
                <Path path="84" as="85" />
                <Path path="51" as="52" />
                <Path path="53" as="54" />
                <Path path="55" as="56" />
              </Paths>
            </Formula>
            <Formula id="XAuTBX6BSE2XNia5gKURuA" name="PARAM_pKa_Bases_Count" formula="(CT0 = CT_BASE ? 1 : 0) + (CT1 = CT_BASE ? 1 : 0) + (CT2 = CT_BASE ? 1 : 0)">
              <Paths>
                <Path path="86" as="87" />
                <Path path="45" as="71" />
                <Path path="47" as="72" />
                <Path path="49" as="73" />
              </Paths>
            </Formula>
            <Formula id="TX2nm2LLO0GY5P_Vyy4QZA" name="PARAM_pKa_OneAcid_0" formula="pKa_Acids_Count=1 ? (CT0=CT_ACID ? pKa_0 : (CT1=CT_ACID ? pKa_1 : pKa_2)) : 0">
              <Paths>
                <Path path="69" as="70" />
                <Path path="45" as="71" />
                <Path path="47" as="72" />
                <Path path="51" as="52" />
                <Path path="53" as="54" />
                <Path path="55" as="56" />
                <Path path="41" as="42" />
              </Paths>
            </Formula>
            <Formula id="W2A5k_9zzUeIs8JXVTp24g" name="PARAM_pKa_OneBase_0" formula="pKa_Bases_Count=1 ? (CT0=CT_BASE ? pKa_0 : (CT1=CT_BASE ? pKa_1 : pKa_2)) : 0">
              <Paths>
                <Path path="86" as="87" />
                <Path path="45" as="71" />
                <Path path="47" as="72" />
                <Path path="51" as="52" />
                <Path path="53" as="54" />
                <Path path="55" as="56" />
                <Path path="43" as="44" />
              </Paths>
            </Formula>
            <Formula id="4U6aNjmsmE6QZ0YnTdPd3g" name="PARAM_pKa_pH_WS_sol_F1" formula="CT0 != CT_NEUTRAL ?  1/(1+10^(CT0*(pKa_0-pH))) : 1">
              <Paths>
                <Path path="88" as="89" />
                <Path path="45" as="71" />
                <Path path="90" as="91" />
                <Path path="51" as="52" />
              </Paths>
            </Formula>
            <Formula id="GGs68EML6kGdBk7O-jquzA" name="PARAM_pKa_pH_WS_sol_F2" formula="CT1 != CT_NEUTRAL ?  1/(1+10^(CT1*(pKa_1-pH))) : 1">
              <Paths>
                <Path path="88" as="89" />
                <Path path="47" as="72" />
                <Path path="90" as="91" />
                <Path path="53" as="54" />
              </Paths>
            </Formula>
            <Formula id="YY_ETV29pUi_bwvThGHFXg" name="PARAM_pKa_pH_WS_sol_F3" formula="CT2 != CT_NEUTRAL ?  1/(1+10^(CT2*(pKa_2-pH))) : 1">
              <Paths>
                <Path path="88" as="89" />
                <Path path="49" as="73" />
                <Path path="90" as="91" />
                <Path path="55" as="56" />
              </Paths>
            </Formula>
            <Formula id="xnoWVj6j2U-bJmo3P48_Yw" name="PARAM_pKa_pH_WS_sol_K1" formula="F1*F2*F3">
              <Paths>
                <Path path="92" as="93" />
                <Path path="94" as="95" />
                <Path path="96" as="97" />
              </Paths>
            </Formula>
            <Formula id="SccA_h7fGUiL41f9X_dvSA" name="PARAM_pKa_pH_WS_sol_K2" formula="(1-F1)*F2*F3">
              <Paths>
                <Path path="92" as="93" />
                <Path path="94" as="95" />
                <Path path="96" as="97" />
              </Paths>
            </Formula>
            <Formula id="q01pMIzfVUedt1Y5y4B_Og" name="PARAM_pKa_pH_WS_sol_K3" formula="F1*(1-F2)*F3">
              <Paths>
                <Path path="92" as="93" />
                <Path path="94" as="95" />
                <Path path="96" as="97" />
              </Paths>
            </Formula>
            <Formula id="DCf4rnmx3kSPSiT6cSNzJg" name="PARAM_pKa_pH_WS_sol_K4" formula="F1*F2*(1-F3)">
              <Paths>
                <Path path="92" as="93" />
                <Path path="94" as="95" />
                <Path path="96" as="97" />
              </Paths>
            </Formula>
            <Formula id="CO6QX9si3UmNh-31QM5wOA" name="PARAM_pKa_pH_WS_sol_K5" formula="(1-F1)*(1-F2)*F3">
              <Paths>
                <Path path="92" as="93" />
                <Path path="94" as="95" />
                <Path path="96" as="97" />
              </Paths>
            </Formula>
            <Formula id="yDeQkZvpOkGdb-TK2Vb2mQ" name="PARAM_pKa_pH_WS_sol_K6" formula="(1-F1)*F2*(1-F3)">
              <Paths>
                <Path path="92" as="93" />
                <Path path="94" as="95" />
                <Path path="96" as="97" />
              </Paths>
            </Formula>
            <Formula id="Dnt-JhgDP0yuCUQvPN2tbw" name="PARAM_pKa_pH_WS_sol_K7" formula="F1*(1-F2)*(1-F3)">
              <Paths>
                <Path path="92" as="93" />
                <Path path="94" as="95" />
                <Path path="96" as="97" />
              </Paths>
            </Formula>
            <Formula id="IsTHOMh8DU--m8FUMpM_hA" name="PARAM_pKa_pH_WS_sol_K8" formula="(1-F1)*(1-F2)*(1-F3)">
              <Paths>
                <Path path="92" as="93" />
                <Path path="94" as="95" />
                <Path path="96" as="97" />
              </Paths>
            </Formula>
            <Formula id="7T20XSVOFUybcrJRHG3B-g" name="PARAM_pKa_ThreeAcids_0" formula="IsTriproticAcid ? Min (pKa_0; Min (pKa_1; pKa_2)) : 0">
              <Paths>
                <Path path="67" as="68" />
                <Path path="51" as="52" />
                <Path path="53" as="54" />
                <Path path="55" as="56" />
              </Paths>
            </Formula>
            <Formula id="i9rXoAAsi0e-VKTRlnmr0w" name="PARAM_pKa_ThreeAcids_1" formula="IsTriproticAcid ? (pKa_0 &lt;= pKa_Acid_0 ? min(pKa_1; pKa_2) : (pKa_0 &gt;= pKa_Acid_2 ? max(pKa_1; pKa_2) : pKa_0)) : 0">
              <Paths>
                <Path path="67" as="68" />
                <Path path="51" as="52" />
                <Path path="53" as="54" />
                <Path path="55" as="56" />
                <Path path="98" as="99" />
                <Path path="100" as="101" />
              </Paths>
            </Formula>
            <Formula id="AhNhz5c6CkqUBw4C5katmA" name="PARAM_pKa_ThreeBases_0" formula="IsTriproticBase ? Min (pKa_0; Min (pKa_1; pKa_2)) : 0">
              <Paths>
                <Path path="84" as="85" />
                <Path path="51" as="52" />
                <Path path="53" as="54" />
                <Path path="55" as="56" />
              </Paths>
            </Formula>
            <Formula id="Dm-87y_COUWq8TEuZcovGA" name="PARAM_pKa_ThreeBases_1" formula="IsTriproticBase ? (pKa_0 &lt;= pKa_Base_0 ? min(pKa_1; pKa_2) : (pKa_0 &gt;= pKa_Base_2 ? max(pKa_1; pKa_2) : pKa_0)) : 0">
              <Paths>
                <Path path="84" as="85" />
                <Path path="51" as="52" />
                <Path path="53" as="54" />
                <Path path="55" as="56" />
                <Path path="102" as="103" />
                <Path path="104" as="105" />
              </Paths>
            </Formula>
            <Formula id="FHfs06pz9U-4kL1NJplENA" name="PARAM_pKa_TwoAcids_0" formula="pKa_Acids_Count=2 ? (CT0 != CT_ACID ? Min(pKa_1;pKa_2) : (CT1 != CT_ACID ? Min(pKa_0;pKa_2) : Min(pKa_0;pKa_1))) : 0">
              <Paths>
                <Path path="69" as="70" />
                <Path path="45" as="71" />
                <Path path="47" as="72" />
                <Path path="51" as="52" />
                <Path path="53" as="54" />
                <Path path="55" as="56" />
                <Path path="41" as="42" />
              </Paths>
            </Formula>
            <Formula id="o62e8lx8Gk-oeCUIhzn9bw" name="PARAM_pKa_TwoAcids_1" formula="pKa_Acids_Count=2 ? (CT0 != CT_ACID ? Max(pKa_1;pKa_2) : (CT1 != CT_ACID ? Max(pKa_0;pKa_2) : Max(pKa_0;pKa_1))) : 0">
              <Paths>
                <Path path="69" as="70" />
                <Path path="45" as="71" />
                <Path path="47" as="72" />
                <Path path="51" as="52" />
                <Path path="53" as="54" />
                <Path path="55" as="56" />
                <Path path="41" as="42" />
              </Paths>
            </Formula>
            <Formula id="t4qJ949t2ke_pGBM2IQPgw" name="PARAM_pKa_TwoBases_0" formula="pKa_Bases_Count=2 ? (CT0 != CT_BASE ? Min(pKa_1;pKa_2) : (CT1 != CT_BASE ? Min(pKa_0;pKa_2) : Min(pKa_0;pKa_1))) : 0">
              <Paths>
                <Path path="86" as="87" />
                <Path path="45" as="71" />
                <Path path="47" as="72" />
                <Path path="51" as="52" />
                <Path path="53" as="54" />
                <Path path="55" as="56" />
                <Path path="43" as="44" />
              </Paths>
            </Formula>
            <Formula id="k-IE3LExiUOhnVrcqMZKUg" name="PARAM_pKa_TwoBases_1" formula="pKa_Bases_Count=2 ? (CT0 != CT_BASE ? Max(pKa_1;pKa_2) : (CT1 != CT_BASE ? Max(pKa_0;pKa_2) : Max(pKa_0;pKa_1))) : 0">
              <Paths>
                <Path path="86" as="87" />
                <Path path="45" as="71" />
                <Path path="47" as="72" />
                <Path path="51" as="52" />
                <Path path="53" as="54" />
                <Path path="55" as="56" />
                <Path path="43" as="44" />
              </Paths>
            </Formula>
            <Formula id="6G3ii9CvukaVuK_ThtRSQQ" name="PARAM_Solubility_pKa_RefpH_Factor" formula="K1+K2/base^(CT0^2)+K3/base^(CT1^2)+K4/base^(CT2^2)+K5/base^max(CT0+CT1;-CT0-CT1)+K6/base^max(CT0+CT2;-CT0-CT2)+K7/base^max(CT1+CT2;-CT1-CT2)+K8/base^max(CT0+CT1+CT2;-CT0-CT1-CT2)">
              <Paths>
                <Path path="45" as="71" />
                <Path path="47" as="72" />
                <Path path="49" as="73" />
                <Path path="106" as="107" />
                <Path path="108" as="109" />
                <Path path="110" as="111" />
                <Path path="112" as="113" />
                <Path path="114" as="115" />
                <Path path="116" as="117" />
                <Path path="118" as="119" />
                <Path path="120" as="121" />
                <Path path="122" as="123" />
              </Paths>
            </Formula>
            <SumFormula id="b7FBu8Vhpk6mFfl7Arf6QQ" name="PARAM_TotalDrugMass" dim="Amount" variable="P" formulaString="P_#i">
              <Criteria operator="And">
                <DescriptorConditions>
                  <MatchTagCondition tag="DrugMass" />
                  <MatchTagCondition tag="MOLECULE" />
                </DescriptorConditions>
              </Criteria>
            </SumFormula>
            <Formula id="9lSv4MashEyIIr1Oh0NvKQ" name="PARAM_P" dim="Velocity" formula="IsSmallMolecule ? (MWEff *1E9 / 336) ^ (-6) * 10^LogMA / 5 * 1E-4 *1E-1: 0">
              <Paths>
                <Path path="22" as="23" dim="24" />
                <Path path="25" as="26" />
                <Path path="27" as="28" dim="29" />
              </Paths>
            </Formula>
            <Formula id="PZRd7UkgrkeR-VmzDUjoFw" name="PARAM_KProt" formula="(0.81 + 0.11 * 10^LogMA) / 24.92 * 5.0">
              <Paths>
                <Path path="27" as="28" dim="29" />
              </Paths>
            </Formula>
            <Formula id="E8WTH0w8MkmSjG_Xwe6Gsg" name="PARAM_Aqueous_diffusion_coefficient" dim="Diffusion coefficient" formula="60 * 10^(-4.113-0.4609*Log10(MW * 1E9)) *1E-2">
              <Paths>
                <Path path="38" as="39" dim="24" />
              </Paths>
            </Formula>
            <Formula id="jkwFh6P0-keCzzmiV88Qkg" name="PARAM_Ae" dim="Length" formula="0,0333 * (MW * 1E9) ^ 0,4226 * 1E-8">
              <Paths>
                <Path path="38" as="39" dim="24" />
              </Paths>
            </Formula>
            <Formula id="6Hu6Xx1xbk2GMa4tHJAbnw" name="ConcFormula" dim="Concentration (molar)" formula="V&gt;0 ? M/V : 0">
              <Paths>
                <Path path="124" as="125" dim="126" />
                <Path path="10" as="11" dim="12" />
              </Paths>
            </Formula>
            <Formula id="13LJ8foNQEObv7dcDdCEgA" name="STARTAMOUNT_Protein" dim="Amount" formula="M_0">
              <Paths>
                <Path path="127" as="128" dim="126" />
              </Paths>
            </Formula>
            <Formula id="a5Zh7L79WUaKcUKEnkQgsw" name="QSP_ASPGR_Ksyn" dim="Concentration (molar) per time" formula="R_tot*kdeg">
              <Paths>
                <Path path="129" as="130" dim="131" />
                <Path path="132" as="133" dim="5" />
              </Paths>
            </Formula>
            <Formula id="s7xnDThrF0OkNvuXSXbmqQ" name="ASGPR_StartAmount" dim="Amount" formula="C*V">
              <Paths>
                <Path path="134" as="135" dim="5" />
                <Path path="136" as="11" dim="12" />
              </Paths>
            </Formula>
            <Formula id="Vop-m_B1Xkqngl0wG7q6xg" name="RISC_StartAmount" dim="Amount" formula="C*V">
              <Paths>
                <Path path="137" as="135" dim="5" />
                <Path path="138" as="11" dim="12" />
              </Paths>
            </Formula>
            <ConstantFormula id="U8GeCW2oSEuszbNN_k1-zw" dim="Amount" value="0" />
            <ConstantFormula id="6C0kuA3SbE2C_K-QI4xdsw" dim="Amount" value="0" />
            <ConstantFormula id="-owqBaeIdkqI-vpPhqm3Ug" dim="Amount" value="0" />
            <ConstantFormula id="Mse8kKg1zkio5oyAqx_LJw" dim="Amount" value="0" />
            <ConstantFormula id="RVdLjH5rJkStlDEFbXCZXg" dim="Amount" value="0" />
            <ConstantFormula id="Le5uLNaLPEymqqO5z7s61g" dim="Amount" value="0" />
            <ConstantFormula id="trcDxHHVD0ScyN2aSuGnSg" dim="Amount" value="0" />
            <ConstantFormula id="nnBrHdJ2sUKifj7-clak7Q" dim="Amount" value="0" />
            <ConstantFormula id="xR0oU7m0s0eGBDvBzDRFhw" dim="Amount" value="0" />
            <ConstantFormula id="nW7nSaTmWUWqa-6SVN0TGg" dim="Amount" value="0" />
            <ConstantFormula id="3-fbImAVWk2_jQy9NA9POA" dim="Amount" value="0" />
            <ConstantFormula id="ISxi9ZRQOUG-IC_351984Q" dim="Amount" value="0" />
            <ConstantFormula id="TQbUavpoyUmcruOvClP0kA" dim="Amount" value="0" />
          </Formulas>
          <StringMap>
            <Map s="..|t1/2" id="0" />
            <Map s="tHalf" id="1" />
            <Map s="Time" id="2" />
            <Map s="..|Initial concentration" id="3" />
            <Map s="C_0" id="4" />
            <Map s="Concentration (molar)" id="5" />
            <Map s="..|Ontogeny factor" id="6" />
            <Map s="f_onto" id="7" />
            <Map s="MOLECULE|Disease factor" id="8" />
            <Map s="f_disease" id="9" />
            <Map s="..|..|Volume" id="10" />
            <Map s="V" id="11" />
            <Map s="Volume" id="12" />
            <Map s="..|Fraction expressed in endosomes" id="13" />
            <Map s="f_exp_vasend_endosomes" id="14" />
            <Map s="Fraction" id="15" />
            <Map s="..|Fraction expressed on plasma-side membrane of vascular endothelium" id="16" />
            <Map s="f_exp_vasend_plasma" id="17" />
            <Map s="..|..|..|Intracellular|MOLECULE|Fraction expressed intracellular" id="18" />
            <Map s="f_exp_org_cell" id="19" />
            <Map s="..|Fraction expressed in blood cells" id="20" />
            <Map s="f_exp_bc_cell" id="21" />
            <Map s="..|Effective molecular weight" id="22" />
            <Map s="MWEff" id="23" />
            <Map s="Molecular weight" id="24" />
            <Map s="..|Is small molecule" id="25" />
            <Map s="IsSmallMolecule" id="26" />
            <Map s="..|Lipophilicity" id="27" />
            <Map s="LogMA" id="28" />
            <Map s="Log Units" id="29" />
            <Map s="..|Br" id="30" />
            <Map s="Br" id="31" />
            <Map s="..|Cl" id="32" />
            <Map s="Cl" id="33" />
            <Map s="..|F" id="34" />
            <Map s="F" id="35" />
            <Map s="..|I" id="36" />
            <Map s="I" id="37" />
            <Map s="..|Molecular weight" id="38" />
            <Map s="MW" id="39" />
            <Map s="Chlor" id="40" />
            <Map s="..|pKa_Acids_Count" id="41" />
            <Map s="pKa_Acids_Count" id="42" />
            <Map s="..|pKa_Bases_Count" id="43" />
            <Map s="pKa_Bases_Count" id="44" />
            <Map s="..|Compound type 0" id="45" />
            <Map s="CT_0" id="46" />
            <Map s="..|Compound type 1" id="47" />
            <Map s="CT_1" id="48" />
            <Map s="..|Compound type 2" id="49" />
            <Map s="CT_2" id="50" />
            <Map s="..|pKa value 0" id="51" />
            <Map s="pKa_0" id="52" />
            <Map s="..|pKa value 1" id="53" />
            <Map s="pKa_1" id="54" />
            <Map s="..|pKa value 2" id="55" />
            <Map s="pKa_2" id="56" />
            <Map s="..|pKa_OneAcid_0" id="57" />
            <Map s="pKa_OneAcid_0" id="58" />
            <Map s="..|pKa_ThreeAcids_0" id="59" />
            <Map s="pKa_ThreeAcids_0" id="60" />
            <Map s="..|pKa_TwoAcids_0" id="61" />
            <Map s="pKa_TwoAcids_0" id="62" />
            <Map s="..|pKa_ThreeAcids_1" id="63" />
            <Map s="pKa_ThreeAcids_1" id="64" />
            <Map s="..|pKa_TwoAcids_1" id="65" />
            <Map s="pKa_TwoAcids_1" id="66" />
            <Map s="..|Is triprotic acid" id="67" />
            <Map s="IsTriproticAcid" id="68" />
            <Map s="..|CT_ACID" id="69" />
            <Map s="CT_ACID" id="70" />
            <Map s="CT0" id="71" />
            <Map s="CT1" id="72" />
            <Map s="CT2" id="73" />
            <Map s="..|pKa_OneBase_0" id="74" />
            <Map s="pKa_OneBase_0" id="75" />
            <Map s="..|pKa_ThreeBases_0" id="76" />
            <Map s="pKa_ThreeBases_0" id="77" />
            <Map s="..|pKa_TwoBases_0" id="78" />
            <Map s="pKa_TwoBases_0" id="79" />
            <Map s="..|pKa_ThreeBases_1" id="80" />
            <Map s="pKa_ThreeBases_1" id="81" />
            <Map s="..|pKa_TwoBases_1" id="82" />
            <Map s="pKa_TwoBases_1" id="83" />
            <Map s="..|Is triprotic base" id="84" />
            <Map s="IsTriproticBase" id="85" />
            <Map s="..|CT_BASE" id="86" />
            <Map s="CT_BASE" id="87" />
            <Map s="..|CT_NEUTRAL" id="88" />
            <Map s="CT_NEUTRAL" id="89" />
            <Map s="..|Reference pH" id="90" />
            <Map s="pH" id="91" />
            <Map s="..|pKa_pH_WS_sol_F1" id="92" />
            <Map s="F1" id="93" />
            <Map s="..|pKa_pH_WS_sol_F2" id="94" />
            <Map s="F2" id="95" />
            <Map s="..|pKa_pH_WS_sol_F3" id="96" />
            <Map s="F3" id="97" />
            <Map s="..|pKa_Acid_0" id="98" />
            <Map s="pKa_Acid_0" id="99" />
            <Map s="..|pKa_Acid_2" id="100" />
            <Map s="pKa_Acid_2" id="101" />
            <Map s="..|pKa_Base_0" id="102" />
            <Map s="pKa_Base_0" id="103" />
            <Map s="..|pKa_Base_2" id="104" />
            <Map s="pKa_Base_2" id="105" />
            <Map s="..|Solubility gain per charge" id="106" />
            <Map s="base" id="107" />
            <Map s="..|pKa_pH_WS_sol_K1" id="108" />
            <Map s="K1" id="109" />
            <Map s="..|pKa_pH_WS_sol_K2" id="110" />
            <Map s="K2" id="111" />
            <Map s="..|pKa_pH_WS_sol_K3" id="112" />
            <Map s="K3" id="113" />
            <Map s="..|pKa_pH_WS_sol_K4" id="114" />
            <Map s="K4" id="115" />
            <Map s="..|pKa_pH_WS_sol_K5" id="116" />
            <Map s="K5" id="117" />
            <Map s="..|pKa_pH_WS_sol_K6" id="118" />
            <Map s="K6" id="119" />
            <Map s="..|pKa_pH_WS_sol_K7" id="120" />
            <Map s="K7" id="121" />
            <Map s="..|pKa_pH_WS_sol_K8" id="122" />
            <Map s="K8" id="123" />
            <Map s=".." id="124" />
            <Map s="M" id="125" />
            <Map s="Amount" id="126" />
            <Map s="Start amount" id="127" />
            <Map s="M_0" id="128" />
            <Map s="ASGPR|kdeg" id="129" />
            <Map s="kdeg" id="130" />
            <Map s="Inversed time" id="131" />
            <Map s="ASGPR|R tot" id="132" />
            <Map s="R_tot" id="133" />
            <Map s="MOLECULE|R tot" id="134" />
            <Map s="C" id="135" />
            <Map s="Organism|Liver|Periportal|Interstitial|Volume" id="136" />
            <Map s="MOLECULE|RISCtot" id="137" />
            <Map s="Organism|Liver|Periportal|Intracellular|Volume" id="138" />
          </StringMap>
        </FormulaCache>
      </Molecules>
      <Observers id="0oiMauQHhkeMj385yeQrMw" name="Human" icon="Observer" bbVersion="5">
        <Creation createdAt="5250532235699851460" createdBy="EMLV" creationMode="New" origin="PKSim" version="11.2" internalVersion="79" />
        <Builders>
          <ContainerObserverBuilder id="UG7F9NKJ4ES6WqbIWty32g" name="Blood Cells" icon="Observer" dimension="Concentration (molar)" formula="wQP_rzqG00K5GdafCRjEfQ">
            <ContainerCriteria operator="And">
              <DescriptorConditions>
                <MatchTagCondition tag="PeripheralVenousBlood" />
              </DescriptorConditions>
            </ContainerCriteria>
            <MoleculeList forAll="0">
              <MoleculeNames>
                <MoleculeNamesChild>siRNA</MoleculeNamesChild>
              </MoleculeNames>
            </MoleculeList>
          </ContainerObserverBuilder>
          <AmountObserverBuilder id="p1euLoLUzkCjrJQQ_hZ4Gg" name="Concentration in container" icon="Observer" dimension="Concentration (molar)" formula="yUDPYbhnckiQLGXbpJTb3Q">
            <ContainerCriteria operator="And">
              <DescriptorConditions>
                <NotMatchTagCondition tag="Gallbladder" />
                <NotMatchTagCondition tag="LumenSegment" />
              </DescriptorConditions>
            </ContainerCriteria>
            <MoleculeList forAll="1" />
          </AmountObserverBuilder>
          <ContainerObserverBuilder id="3Ek23MwQl0ekGcWmn2KN_g" name="Concentration in container (Liver, BloodCells)" icon="Observer" dimension="Concentration (molar)" formula="ZbDoL6sQEE22or365AcP-Q">
            <ContainerCriteria operator="And">
              <DescriptorConditions>
                <MatchTagCondition tag="BloodCells" />
                <MatchTagCondition tag="Liver" />
                <NotMatchTagCondition tag="Pericentral" />
                <NotMatchTagCondition tag="Periportal" />
              </DescriptorConditions>
            </ContainerCriteria>
            <MoleculeList forAll="0">
              <MoleculeNames>
                <MoleculeNamesChild>siRNA</MoleculeNamesChild>
              </MoleculeNames>
            </MoleculeList>
          </ContainerObserverBuilder>
          <ContainerObserverBuilder id="Ve54LwTX4Uy9neIE_TnJAA" name="Concentration in container (Liver, Endosome)" icon="Observer" dimension="Concentration (molar)" formula="2SS7lDoEB0yuZ4Ab6CdIRQ">
            <ContainerCriteria operator="And">
              <DescriptorConditions>
                <MatchTagCondition tag="Endosome" />
                <MatchTagCondition tag="Liver" />
                <NotMatchTagCondition tag="Pericentral" />
                <NotMatchTagCondition tag="Periportal" />
              </DescriptorConditions>
            </ContainerCriteria>
            <MoleculeList forAll="0">
              <MoleculeNames>
                <MoleculeNamesChild>siRNA</MoleculeNamesChild>
              </MoleculeNames>
            </MoleculeList>
          </ContainerObserverBuilder>
          <ContainerObserverBuilder id="cNWmp1yqjkS9f7RUC-7Ylw" name="Concentration in container (Liver, Interstitial)" icon="Observer" dimension="Concentration (molar)" formula="aB_u2be9Mk-34c1HAm_0Mw">
            <ContainerCriteria operator="And">
              <DescriptorConditions>
                <MatchTagCondition tag="Interstitial" />
                <MatchTagCondition tag="Liver" />
                <NotMatchTagCondition tag="Pericentral" />
                <NotMatchTagCondition tag="Periportal" />
              </DescriptorConditions>
            </ContainerCriteria>
            <MoleculeList forAll="0">
              <MoleculeNames>
                <MoleculeNamesChild>siRNA</MoleculeNamesChild>
              </MoleculeNames>
            </MoleculeList>
          </ContainerObserverBuilder>
          <ContainerObserverBuilder id="5AdmPEfG90eyhGdLoWtJ2A" name="Concentration in container (Liver, Intracellular)" icon="Observer" dimension="Concentration (molar)" formula="0APe4oKIrkiAwAMda9sc3A">
            <ContainerCriteria operator="And">
              <DescriptorConditions>
                <MatchTagCondition tag="Intracellular" />
                <MatchTagCondition tag="Liver" />
                <NotMatchTagCondition tag="Pericentral" />
                <NotMatchTagCondition tag="Periportal" />
              </DescriptorConditions>
            </ContainerCriteria>
            <MoleculeList forAll="0">
              <MoleculeNames>
                <MoleculeNamesChild>siRNA</MoleculeNamesChild>
              </MoleculeNames>
            </MoleculeList>
          </ContainerObserverBuilder>
          <ContainerObserverBuilder id="S1wV5XAAPU6a2N4ghdNyyA" name="Concentration in container (Liver, Plasma)" icon="Observer" dimension="Concentration (molar)" formula="0EU5MasGQkSfgpYiv4gWPw">
            <ContainerCriteria operator="And">
              <DescriptorConditions>
                <MatchTagCondition tag="Liver" />
                <NotMatchTagCondition tag="Pericentral" />
                <NotMatchTagCondition tag="Periportal" />
                <MatchTagCondition tag="Plasma" />
              </DescriptorConditions>
            </ContainerCriteria>
            <MoleculeList forAll="0">
              <MoleculeNames>
                <MoleculeNamesChild>siRNA</MoleculeNamesChild>
              </MoleculeNames>
            </MoleculeList>
          </ContainerObserverBuilder>
          <AmountObserverBuilder id="dMDNfuz9U0C12cxxb0SIHQ" name="Concentration in feces" icon="Observer" dimension="Concentration (molar)" formula="yUDPYbhnckiQLGXbpJTb3Q">
            <ContainerCriteria operator="And">
              <DescriptorConditions>
                <MatchTagCondition tag="Feces" />
                <MatchTagCondition tag="LumenSegment" />
              </DescriptorConditions>
            </ContainerCriteria>
            <MoleculeList forAll="0">
              <MoleculeNames>
                <MoleculeNamesChild>siRNA</MoleculeNamesChild>
              </MoleculeNames>
            </MoleculeList>
          </AmountObserverBuilder>
          <AmountObserverBuilder id="FvXa84bJK0GgGvsUb7CAGQ" name="Concentration in lumen" icon="Observer" dimension="Concentration (molar)" formula="DGpp5FgUl0-7UR_JaBzxkw">
            <ContainerCriteria operator="And">
              <DescriptorConditions>
                <NotMatchTagCondition tag="Feces" />
                <MatchTagCondition tag="LumenSegment" />
              </DescriptorConditions>
            </ContainerCriteria>
            <MoleculeList forAll="0">
              <MoleculeNames>
                <MoleculeNamesChild>siRNA</MoleculeNamesChild>
              </MoleculeNames>
            </MoleculeList>
          </AmountObserverBuilder>
          <ContainerObserverBuilder id="PSVt5uHYvk-2PhRuvrqtcg" name="Fraction dissolved" icon="Observer" dimension="Fraction" formula="Q8T1CmS5aE6DMCdMaZ398w">
            <ContainerCriteria operator="And">
              <DescriptorConditions>
                <MatchTagCondition tag="Lumen" />
                <NotMatchTagCondition tag="LumenSegment" />
              </DescriptorConditions>
            </ContainerCriteria>
            <MoleculeList forAll="0">
              <MoleculeNames>
                <MoleculeNamesChild>siRNA</MoleculeNamesChild>
              </MoleculeNames>
            </MoleculeList>
          </ContainerObserverBuilder>
          <ContainerObserverBuilder id="u19OaOU3C0yQ-n97lex8LQ" name="Fraction of oral drug mass absorbed into mucosa" icon="Observer" dimension="Fraction" formula="wtMuc2NhhUeWZIMVCdcDPg">
            <ContainerCriteria operator="And">
              <DescriptorConditions>
                <MatchTagCondition tag="Lumen" />
                <NotMatchTagCondition tag="LumenSegment" />
              </DescriptorConditions>
            </ContainerCriteria>
            <MoleculeList forAll="0">
              <MoleculeNames>
                <MoleculeNamesChild>siRNA</MoleculeNamesChild>
              </MoleculeNames>
            </MoleculeList>
          </ContainerObserverBuilder>
          <ContainerObserverBuilder id="LUIGAgeDXEy9HNTgZFzzTg" name="Fraction of oral drug mass absorbed into mucosa segment" icon="Observer" dimension="Fraction" formula="6tBmxjvm00eJhtZ1yTRHkg">
            <ContainerCriteria operator="And">
              <DescriptorConditions>
                <NotMatchTagCondition tag="Feces" />
                <MatchTagCondition tag="LumenSegment" />
                <NotMatchTagCondition tag="Stomach" />
              </DescriptorConditions>
            </ContainerCriteria>
            <MoleculeList forAll="0">
              <MoleculeNames>
                <MoleculeNamesChild>siRNA</MoleculeNamesChild>
              </MoleculeNames>
            </MoleculeList>
          </ContainerObserverBuilder>
          <ContainerObserverBuilder id="nEnqLbJQ90eug8jFaCs-2w" name="Interstitial Unbound" icon="Observer" dimension="Concentration (molar)" formula="lk7GrmV6j0q8fO9GiRtCfA">
            <ContainerCriteria operator="And">
              <DescriptorConditions>
                <MatchTagCondition tag="TissueOrgan" />
              </DescriptorConditions>
            </ContainerCriteria>
            <MoleculeList forAll="0">
              <MoleculeNames>
                <MoleculeNamesChild>siRNA</MoleculeNamesChild>
              </MoleculeNames>
            </MoleculeList>
          </ContainerObserverBuilder>
          <ContainerObserverBuilder id="-BdAtlcjfkSe3Tjc0hRSnQ" name="Interstitial Unbound (Liver)" icon="Observer" dimension="Concentration (molar)" formula="prissDo2uUKvzo5tamG7dQ">
            <ContainerCriteria operator="And">
              <DescriptorConditions>
                <NotMatchTagCondition tag="BloodCells" />
                <NotMatchTagCondition tag="Endosome" />
                <NotMatchTagCondition tag="Gallbladder" />
                <NotMatchTagCondition tag="Interstitial" />
                <NotMatchTagCondition tag="Intracellular" />
                <MatchTagCondition tag="Liver" />
                <NotMatchTagCondition tag="Pericentral" />
                <NotMatchTagCondition tag="Periportal" />
                <NotMatchTagCondition tag="Plasma" />
              </DescriptorConditions>
            </ContainerCriteria>
            <MoleculeList forAll="0">
              <MoleculeNames>
                <MoleculeNamesChild>siRNA</MoleculeNamesChild>
              </MoleculeNames>
            </MoleculeList>
          </ContainerObserverBuilder>
          <ContainerObserverBuilder id="zD9kulw800OtQsZCgCR-8g" name="Intracellular Unbound" icon="Observer" dimension="Concentration (molar)" formula="xEJhmFHg6EKeNqd0zJopuA">
            <ContainerCriteria operator="And">
              <DescriptorConditions>
                <MatchTagCondition tag="TissueOrgan" />
              </DescriptorConditions>
            </ContainerCriteria>
            <MoleculeList forAll="0">
              <MoleculeNames>
                <MoleculeNamesChild>siRNA</MoleculeNamesChild>
              </MoleculeNames>
            </MoleculeList>
          </ContainerObserverBuilder>
          <ContainerObserverBuilder id="kydV7PkzWky8txOC28oyIw" name="Intracellular Unbound (Liver)" icon="Observer" dimension="Concentration (molar)" formula="1yNW0RT3skGC_FQkoNdUMg">
            <ContainerCriteria operator="And">
              <DescriptorConditions>
                <NotMatchTagCondition tag="BloodCells" />
                <NotMatchTagCondition tag="Endosome" />
                <NotMatchTagCondition tag="Gallbladder" />
                <NotMatchTagCondition tag="Interstitial" />
                <NotMatchTagCondition tag="Intracellular" />
                <MatchTagCondition tag="Liver" />
                <NotMatchTagCondition tag="Pericentral" />
                <NotMatchTagCondition tag="Periportal" />
                <NotMatchTagCondition tag="Plasma" />
              </DescriptorConditions>
            </ContainerCriteria>
            <MoleculeList forAll="0">
              <MoleculeNames>
                <MoleculeNamesChild>siRNA</MoleculeNamesChild>
              </MoleculeNames>
            </MoleculeList>
          </ContainerObserverBuilder>
          <ContainerObserverBuilder id="k8BM9I4SfU-HHvPynz3Uxg" name="Plasma (Peripheral Venous Blood)" icon="Observer" dimension="Concentration (molar)" formula="kIKucSRfDEOqom6f0bPJbQ">
            <ContainerCriteria operator="And">
              <DescriptorConditions>
                <MatchTagCondition tag="PeripheralVenousBlood" />
              </DescriptorConditions>
            </ContainerCriteria>
            <MoleculeList forAll="1">
              <MoleculeNames>
                <MoleculeNamesChild>siRNA</MoleculeNamesChild>
              </MoleculeNames>
            </MoleculeList>
          </ContainerObserverBuilder>
          <AmountObserverBuilder id="vQHsZ0Bfx0awNZV_Gs_HIg" name="Plasma Unbound" icon="Observer" dimension="Concentration (molar)" formula="sCC6_bDHYkK0IogRb6n79Q">
            <ContainerCriteria operator="And">
              <DescriptorConditions>
                <MatchTagCondition tag="BloodOrgan" />
                <MatchTagCondition tag="Plasma" />
              </DescriptorConditions>
            </ContainerCriteria>
            <MoleculeList forAll="0">
              <MoleculeNames>
                <MoleculeNamesChild>siRNA</MoleculeNamesChild>
              </MoleculeNames>
            </MoleculeList>
          </AmountObserverBuilder>
          <ContainerObserverBuilder id="eIudvfLtaEyCAKp2sBx16A" name="Plasma Unbound (Peripheral Venous Blood)" icon="Observer" dimension="Concentration (molar)" formula="OOjY_fkhIkWeOMGtf5kEuw">
            <ContainerCriteria operator="And">
              <DescriptorConditions>
                <MatchTagCondition tag="PeripheralVenousBlood" />
              </DescriptorConditions>
            </ContainerCriteria>
            <MoleculeList forAll="1">
              <MoleculeNames>
                <MoleculeNamesChild>siRNA</MoleculeNamesChild>
              </MoleculeNames>
            </MoleculeList>
          </ContainerObserverBuilder>
          <ContainerObserverBuilder id="SPKv5qXgsUKvYGSHvtsKKg" name="Tissue" icon="Observer" dimension="Concentration (molar)" formula="X8Z3igZRkkqsVXOBy3QpwQ">
            <ContainerCriteria operator="And">
              <DescriptorConditions>
                <NotMatchTagCondition tag="LargeIntestine" />
                <NotMatchTagCondition tag="SmallIntestine" />
                <MatchTagCondition tag="TissueOrgan" />
              </DescriptorConditions>
            </ContainerCriteria>
            <MoleculeList forAll="1">
              <MoleculeNames>
                <MoleculeNamesChild>siRNA</MoleculeNamesChild>
              </MoleculeNames>
            </MoleculeList>
          </ContainerObserverBuilder>
          <ContainerObserverBuilder id="psNKqNmxS0uB562dZoi-AA" name="Tissue (Liver)" icon="Observer" dimension="Concentration (molar)" formula="TcgDAKdfxkmQAA04UvpCpQ">
            <ContainerCriteria operator="And">
              <DescriptorConditions>
                <NotMatchTagCondition tag="BloodCells" />
                <NotMatchTagCondition tag="Endosome" />
                <NotMatchTagCondition tag="Gallbladder" />
                <NotMatchTagCondition tag="Interstitial" />
                <NotMatchTagCondition tag="Intracellular" />
                <NotMatchTagCondition tag="LargeIntestine" />
                <MatchTagCondition tag="Liver" />
                <NotMatchTagCondition tag="Pericentral" />
                <NotMatchTagCondition tag="Periportal" />
                <NotMatchTagCondition tag="Plasma" />
                <NotMatchTagCondition tag="SmallIntestine" />
              </DescriptorConditions>
            </ContainerCriteria>
            <MoleculeList forAll="0">
              <MoleculeNames>
                <MoleculeNamesChild>siRNA</MoleculeNamesChild>
              </MoleculeNames>
            </MoleculeList>
          </ContainerObserverBuilder>
          <ContainerObserverBuilder id="_-xH3enyDUiqA_5DPgsx2A" name="Total Tissue (Large Intestine)" icon="Observer" dimension="Concentration (molar)" formula="O57gvkyIQk2KfkhTa4bbQQ">
            <ContainerCriteria operator="And">
              <DescriptorConditions>
                <MatchTagCondition tag="LargeIntestine" />
                <MatchTagCondition tag="TissueOrgan" />
              </DescriptorConditions>
            </ContainerCriteria>
            <MoleculeList forAll="0">
              <MoleculeNames>
                <MoleculeNamesChild>siRNA</MoleculeNamesChild>
              </MoleculeNames>
            </MoleculeList>
          </ContainerObserverBuilder>
          <ContainerObserverBuilder id="UOgacN3zZU-MpPwUOLWwwA" name="Total Tissue (Small Intestine)" icon="Observer" dimension="Concentration (molar)" formula="E39K4Ph-vU-NWTUlmfmxpQ">
            <ContainerCriteria operator="And">
              <DescriptorConditions>
                <MatchTagCondition tag="SmallIntestine" />
                <MatchTagCondition tag="TissueOrgan" />
              </DescriptorConditions>
            </ContainerCriteria>
            <MoleculeList forAll="0">
              <MoleculeNames>
                <MoleculeNamesChild>siRNA</MoleculeNamesChild>
              </MoleculeNames>
            </MoleculeList>
          </ContainerObserverBuilder>
          <ContainerObserverBuilder id="XxgYo0BeMkKjjYyrfnbzeA" name="Whole Blood" icon="Observer" dimension="Concentration (molar)" formula="edd8v5bIYUaY4-NVK9NEJw">
            <ContainerCriteria operator="And">
              <DescriptorConditions>
                <NotMatchTagCondition tag="BloodCells" />
                <MatchTagCondition tag="BloodOrgan" />
                <NotMatchTagCondition tag="Plasma" />
              </DescriptorConditions>
            </ContainerCriteria>
            <MoleculeList forAll="0">
              <MoleculeNames>
                <MoleculeNamesChild>siRNA</MoleculeNamesChild>
              </MoleculeNames>
            </MoleculeList>
          </ContainerObserverBuilder>
          <ContainerObserverBuilder id="76R28OcHLk-cXJFKNmV4ew" name="Whole Blood (Peripheral Venous Blood)" icon="Observer" dimension="Concentration (molar)" formula="eEIbwZ3g1UeQOnSTZJulAQ">
            <ContainerCriteria operator="And">
              <DescriptorConditions>
                <MatchTagCondition tag="PeripheralVenousBlood" />
              </DescriptorConditions>
            </ContainerCriteria>
            <MoleculeList forAll="0">
              <MoleculeNames>
                <MoleculeNamesChild>siRNA</MoleculeNamesChild>
              </MoleculeNames>
            </MoleculeList>
          </ContainerObserverBuilder>
          <ContainerObserverBuilder id="2hPJ5ABJJk66p4O6IUpaow" name="Whole Organ" icon="Observer" dimension="Concentration (molar)" formula="0E0Bc0a9akW56d7360p5yA">
            <ContainerCriteria operator="And">
              <DescriptorConditions>
                <NotMatchTagCondition tag="LargeIntestine" />
                <NotMatchTagCondition tag="SmallIntestine" />
                <MatchTagCondition tag="TissueOrgan" />
              </DescriptorConditions>
            </ContainerCriteria>
            <MoleculeList forAll="0">
              <MoleculeNames>
                <MoleculeNamesChild>siRNA</MoleculeNamesChild>
              </MoleculeNames>
            </MoleculeList>
          </ContainerObserverBuilder>
          <ContainerObserverBuilder id="AoItjQrMu0a5PwazIFh5ow" name="Whole Organ (Large Intestine)" icon="Observer" dimension="Concentration (molar)" formula="zE3-Bhqs7E6Jur2ig4H7PA">
            <ContainerCriteria operator="And">
              <DescriptorConditions>
                <MatchTagCondition tag="LargeIntestine" />
                <MatchTagCondition tag="TissueOrgan" />
              </DescriptorConditions>
            </ContainerCriteria>
            <MoleculeList forAll="0">
              <MoleculeNames>
                <MoleculeNamesChild>siRNA</MoleculeNamesChild>
              </MoleculeNames>
            </MoleculeList>
          </ContainerObserverBuilder>
          <ContainerObserverBuilder id="apf2LEVH0EaOXE8sf0HHSQ" name="Whole Organ (Large Intestine) incl. FcRn_Complex-siRNA" icon="Observer" dimension="Concentration (molar)" formula="FSF_NfXqMUmOxtmjEG8Hrg">
            <ContainerCriteria operator="And">
              <DescriptorConditions>
                <MatchTagCondition tag="LargeIntestine" />
                <MatchTagCondition tag="TissueOrgan" />
              </DescriptorConditions>
            </ContainerCriteria>
            <MoleculeList forAll="0">
              <MoleculeNames>
                <MoleculeNamesChild>siRNA</MoleculeNamesChild>
              </MoleculeNames>
            </MoleculeList>
          </ContainerObserverBuilder>
          <ContainerObserverBuilder id="z9Wz010eEUGUK5QMnVJDxQ" name="Whole Organ (Liver)" icon="Observer" dimension="Concentration (molar)" formula="AvWA-4O5jk-mdBxcUf_inw">
            <ContainerCriteria operator="And">
              <DescriptorConditions>
                <NotMatchTagCondition tag="BloodCells" />
                <NotMatchTagCondition tag="Endosome" />
                <NotMatchTagCondition tag="Gallbladder" />
                <NotMatchTagCondition tag="Interstitial" />
                <NotMatchTagCondition tag="Intracellular" />
                <NotMatchTagCondition tag="LargeIntestine" />
                <MatchTagCondition tag="Liver" />
                <NotMatchTagCondition tag="Pericentral" />
                <NotMatchTagCondition tag="Periportal" />
                <NotMatchTagCondition tag="Plasma" />
                <NotMatchTagCondition tag="SmallIntestine" />
              </DescriptorConditions>
            </ContainerCriteria>
            <MoleculeList forAll="0">
              <MoleculeNames>
                <MoleculeNamesChild>siRNA</MoleculeNamesChild>
              </MoleculeNames>
            </MoleculeList>
          </ContainerObserverBuilder>
          <ContainerObserverBuilder id="NB6Qbfcb9UGDeEq-F1w6OQ" name="Whole Organ (Small Intestine)" icon="Observer" dimension="Concentration (molar)" formula="r7Nc7khlkUeozzVZ_VLOJQ">
            <ContainerCriteria operator="And">
              <DescriptorConditions>
                <MatchTagCondition tag="SmallIntestine" />
                <MatchTagCondition tag="TissueOrgan" />
              </DescriptorConditions>
            </ContainerCriteria>
            <MoleculeList forAll="0">
              <MoleculeNames>
                <MoleculeNamesChild>siRNA</MoleculeNamesChild>
              </MoleculeNames>
            </MoleculeList>
          </ContainerObserverBuilder>
          <ContainerObserverBuilder id="NSmsjvuEVEihChHrH6eYLg" name="Whole Organ (Small Intestine) incl. FcRn_Complex-siRNA" icon="Observer" dimension="Concentration (molar)" formula="pBdKms608UCW5Cu-m5Y8IA">
            <ContainerCriteria operator="And">
              <DescriptorConditions>
                <MatchTagCondition tag="SmallIntestine" />
                <MatchTagCondition tag="TissueOrgan" />
              </DescriptorConditions>
            </ContainerCriteria>
            <MoleculeList forAll="0">
              <MoleculeNames>
                <MoleculeNamesChild>siRNA</MoleculeNamesChild>
              </MoleculeNames>
            </MoleculeList>
          </ContainerObserverBuilder>
          <ContainerObserverBuilder id="ogkefX4npkeTliQLWSn4Ww" name="Whole Organ incl. FcRn_Complex-siRNA" icon="Observer" dimension="Concentration (molar)" formula="sN5SF3drJkuTktiXA2E9UA">
            <ContainerCriteria operator="And">
              <DescriptorConditions>
                <NotMatchTagCondition tag="LargeIntestine" />
                <NotMatchTagCondition tag="SmallIntestine" />
                <MatchTagCondition tag="TissueOrgan" />
              </DescriptorConditions>
            </ContainerCriteria>
            <MoleculeList forAll="0">
              <MoleculeNames>
                <MoleculeNamesChild>siRNA</MoleculeNamesChild>
              </MoleculeNames>
            </MoleculeList>
          </ContainerObserverBuilder>
          <ContainerObserverBuilder id="1Icc2THui0GVBaMAOtg2vw" name="Whole Organ incl. FcRn_Complex (Liver)-siRNA" icon="Observer" dimension="Concentration (molar)" formula="l4SVM4cAZkywupcFp8HKPQ">
            <ContainerCriteria operator="And">
              <DescriptorConditions>
                <NotMatchTagCondition tag="BloodCells" />
                <NotMatchTagCondition tag="Endosome" />
                <NotMatchTagCondition tag="Gallbladder" />
                <NotMatchTagCondition tag="Interstitial" />
                <NotMatchTagCondition tag="Intracellular" />
                <NotMatchTagCondition tag="LargeIntestine" />
                <MatchTagCondition tag="Liver" />
                <NotMatchTagCondition tag="Pericentral" />
                <NotMatchTagCondition tag="Periportal" />
                <NotMatchTagCondition tag="Plasma" />
                <NotMatchTagCondition tag="SmallIntestine" />
              </DescriptorConditions>
            </ContainerCriteria>
            <MoleculeList forAll="0">
              <MoleculeNames>
                <MoleculeNamesChild>siRNA</MoleculeNamesChild>
              </MoleculeNames>
            </MoleculeList>
          </ContainerObserverBuilder>
          <AmountObserverBuilder id="f1NRpFZITUmo0lxS_H0jgA" name="Fraction excreted to urine" icon="Observer" dimension="Fraction" formula="BaATUeagbkGPs0gUa1jZsQ">
            <ContainerCriteria operator="And">
              <DescriptorConditions>
                <MatchTagCondition tag="Urine" />
              </DescriptorConditions>
            </ContainerCriteria>
            <MoleculeList forAll="1">
              <MoleculeNames>
                <MoleculeNamesChild>siRNA</MoleculeNamesChild>
              </MoleculeNames>
            </MoleculeList>
          </AmountObserverBuilder>
          <AmountObserverBuilder id="1qnJH8WL-Emeas8n97cqbg" name="Fraction excreted to bile" icon="Observer" dimension="Fraction" formula="DU0pDB2apE2JfgejbIHl0Q">
            <ContainerCriteria operator="And">
              <DescriptorConditions>
                <MatchTagCondition tag="Gallbladder" />
              </DescriptorConditions>
            </ContainerCriteria>
            <MoleculeList forAll="0">
              <MoleculeNames>
                <MoleculeNamesChild>siRNA</MoleculeNamesChild>
              </MoleculeNames>
            </MoleculeList>
          </AmountObserverBuilder>
          <AmountObserverBuilder id="R-5YBu8tBU-UeThGO9MHkQ" name="Fraction excreted to feces" icon="Observer" dimension="Fraction" formula="Bvr8LGFKWk2tROqzjzeKZA">
            <ContainerCriteria operator="And">
              <DescriptorConditions>
                <MatchTagCondition tag="Feces" />
              </DescriptorConditions>
            </ContainerCriteria>
            <MoleculeList forAll="0">
              <MoleculeNames>
                <MoleculeNamesChild>siRNA</MoleculeNamesChild>
              </MoleculeNames>
            </MoleculeList>
          </AmountObserverBuilder>
          <AmountObserverBuilder id="W5flKhdAC0ilMLpQZTHAoQ" name="Fraction of dose-siRNA" icon="Observer" dimension="Fraction" formula="XmSVKDZp9UGVfjhKls6G5w">
            <ContainerCriteria operator="And">
              <DescriptorConditions>
                <MatchAllCondition />
              </DescriptorConditions>
            </ContainerCriteria>
            <MoleculeList forAll="0">
              <MoleculeNames>
                <MoleculeNamesChild>siRNA-RNase-1-RNase-1_fit Metabolite</MoleculeNamesChild>
              </MoleculeNames>
            </MoleculeList>
          </AmountObserverBuilder>
          <ContainerObserverBuilder id="9I7dOEcJzU2MiF-X4a5lFA" name="Fraction of dose-siRNA-Liver-Interstitial" icon="Observer" dimension="Fraction" formula="Ds6u3ql5MECLIhVOrdKbsg">
            <ContainerCriteria operator="And">
              <DescriptorConditions>
                <MatchTagCondition tag="Liver" />
                <MatchTagCondition tag="Interstitial" />
                <NotMatchTagCondition tag="Pericentral" />
                <NotMatchTagCondition tag="Periportal" />
              </DescriptorConditions>
            </ContainerCriteria>
            <MoleculeList forAll="0">
              <MoleculeNames>
                <MoleculeNamesChild>siRNA-RNase-1-RNase-1_fit Metabolite</MoleculeNamesChild>
              </MoleculeNames>
            </MoleculeList>
          </ContainerObserverBuilder>
          <ContainerObserverBuilder id="R6EWpg2e4UKXZss2ZbdOZA" name="Fraction of dose-siRNA-Liver-Intracellular" icon="Observer" dimension="Fraction" formula="4MEWs6V1s0amkbzXtSR3rw">
            <ContainerCriteria operator="And">
              <DescriptorConditions>
                <MatchTagCondition tag="Liver" />
                <MatchTagCondition tag="Intracellular" />
                <NotMatchTagCondition tag="Pericentral" />
                <NotMatchTagCondition tag="Periportal" />
              </DescriptorConditions>
            </ContainerCriteria>
            <MoleculeList forAll="0">
              <MoleculeNames>
                <MoleculeNamesChild>siRNA-RNase-1-RNase-1_fit Metabolite</MoleculeNamesChild>
              </MoleculeNames>
            </MoleculeList>
          </ContainerObserverBuilder>
          <ContainerObserverBuilder id="eNfzO7yNOkO_limYd7yu3A" name="Fraction of dose-siRNA-Liver-BloodCells" icon="Observer" dimension="Fraction" formula="0fKUEBETskmqbQq3LwTpoQ">
            <ContainerCriteria operator="And">
              <DescriptorConditions>
                <MatchTagCondition tag="Liver" />
                <MatchTagCondition tag="BloodCells" />
                <NotMatchTagCondition tag="Pericentral" />
                <NotMatchTagCondition tag="Periportal" />
              </DescriptorConditions>
            </ContainerCriteria>
            <MoleculeList forAll="0">
              <MoleculeNames>
                <MoleculeNamesChild>siRNA-RNase-1-RNase-1_fit Metabolite</MoleculeNamesChild>
              </MoleculeNames>
            </MoleculeList>
          </ContainerObserverBuilder>
          <ContainerObserverBuilder id="rVZxvMWGMkuUcFhsMAG3nw" name="Fraction of dose-siRNA-Liver-Plasma" icon="Observer" dimension="Fraction" formula="UXSJVUhCUUGJ8PIEPGWBfA">
            <ContainerCriteria operator="And">
              <DescriptorConditions>
                <MatchTagCondition tag="Liver" />
                <MatchTagCondition tag="Plasma" />
                <NotMatchTagCondition tag="Pericentral" />
                <NotMatchTagCondition tag="Periportal" />
              </DescriptorConditions>
            </ContainerCriteria>
            <MoleculeList forAll="0">
              <MoleculeNames>
                <MoleculeNamesChild>siRNA-RNase-1-RNase-1_fit Metabolite</MoleculeNamesChild>
              </MoleculeNames>
            </MoleculeList>
          </ContainerObserverBuilder>
          <ContainerObserverBuilder id="ukNS0xLDO0-U1OJ9lBeyVw" name="Fraction of dose-siRNA-Liver-Endosome" icon="Observer" dimension="Fraction" formula="TJMayB2oAkGiY7KJyhr46A">
            <ContainerCriteria operator="And">
              <DescriptorConditions>
                <MatchTagCondition tag="Liver" />
                <MatchTagCondition tag="Endosome" />
                <NotMatchTagCondition tag="Pericentral" />
                <NotMatchTagCondition tag="Periportal" />
              </DescriptorConditions>
            </ContainerCriteria>
            <MoleculeList forAll="0">
              <MoleculeNames>
                <MoleculeNamesChild>siRNA-RNase-1-RNase-1_fit Metabolite</MoleculeNamesChild>
              </MoleculeNames>
            </MoleculeList>
          </ContainerObserverBuilder>
          <ContainerObserverBuilder id="rRKlRX49lEGie9X_uP_0wg" name="Total fraction of dose-siRNA" icon="Observer" dimension="Fraction" formula="8-oT2CAzOU6sXsr0WvjTfw">
            <ContainerCriteria operator="And">
              <DescriptorConditions>
                <MatchTagCondition tag="Organism" />
              </DescriptorConditions>
            </ContainerCriteria>
            <MoleculeList forAll="0">
              <MoleculeNames>
                <MoleculeNamesChild>siRNA-RNase-1-RNase-1_fit Metabolite</MoleculeNamesChild>
              </MoleculeNames>
            </MoleculeList>
          </ContainerObserverBuilder>
        </Builders>
        <FormulaCache>
          <Formulas>
            <Formula id="wQP_rzqG00K5GdafCRjEfQ" name="OBS_BloodCells_PeripheralVenousBlood" dim="Concentration (molar)" formula="fQ_art*C_bc_art+fQ_bon*C_bc_bon+fQ_fat*C_bc_fat+fQ_mus*C_bc_mus+fQ_skn*C_bc_skn">
              <Paths>
                <Path path="0" as="1" dim="2" />
                <Path path="3" as="4" dim="2" />
                <Path path="5" as="6" dim="2" />
                <Path path="7" as="8" dim="2" />
                <Path path="9" as="10" dim="2" />
                <Path path="11" as="12" dim="13" />
                <Path path="14" as="15" dim="13" />
                <Path path="16" as="17" dim="13" />
                <Path path="18" as="19" dim="13" />
                <Path path="20" as="21" dim="13" />
              </Paths>
            </Formula>
            <Formula id="yUDPYbhnckiQLGXbpJTb3Q" name="OBS_Concentration" dim="Concentration (molar)" formula="Concentration">
              <Paths>
                <Path path="22" as="23" dim="2" />
              </Paths>
            </Formula>
            <Formula id="ZbDoL6sQEE22or365AcP-Q" name="OBS_Concentration_liv_bc" dim="Concentration (molar)" formula="(M_bc_prp + M_bc_prc)/(V_bc_prp+V_bc_prc)">
              <Paths>
                <Path path="24" as="25" dim="26" />
                <Path path="27" as="28" dim="26" />
                <Path path="29" as="30" dim="31" />
                <Path path="32" as="33" dim="31" />
              </Paths>
            </Formula>
            <Formula id="2SS7lDoEB0yuZ4Ab6CdIRQ" name="OBS_Concentration_liv_end" dim="Concentration (molar)" formula="(M_end_prp + M_end_prc)/(V_end_prp+V_end_prc)">
              <Paths>
                <Path path="34" as="35" dim="26" />
                <Path path="36" as="37" dim="26" />
                <Path path="38" as="39" dim="31" />
                <Path path="40" as="41" dim="31" />
              </Paths>
            </Formula>
            <Formula id="aB_u2be9Mk-34c1HAm_0Mw" name="OBS_Concentration_liv_int" dim="Concentration (molar)" formula="(M_int_prp + M_int_prc)/(V_int_prp+V_int_prc)">
              <Paths>
                <Path path="42" as="43" dim="26" />
                <Path path="44" as="45" dim="26" />
                <Path path="46" as="47" dim="31" />
                <Path path="48" as="49" dim="31" />
              </Paths>
            </Formula>
            <Formula id="0APe4oKIrkiAwAMda9sc3A" name="OBS_Concentration_liv_cell" dim="Concentration (molar)" formula="(M_cell_prp + M_cell_prc)/(V_cell_prp+V_cell_prc)">
              <Paths>
                <Path path="50" as="51" dim="26" />
                <Path path="52" as="53" dim="26" />
                <Path path="54" as="55" dim="31" />
                <Path path="56" as="57" dim="31" />
              </Paths>
            </Formula>
            <Formula id="0EU5MasGQkSfgpYiv4gWPw" name="OBS_Concentration_liv_pls" dim="Concentration (molar)" formula="(M_pls_prp + M_pls_prc)/(V_pls_prp+V_pls_prc)">
              <Paths>
                <Path path="58" as="59" dim="26" />
                <Path path="60" as="61" dim="26" />
                <Path path="62" as="63" dim="31" />
                <Path path="64" as="65" dim="31" />
              </Paths>
            </Formula>
            <Formula id="DGpp5FgUl0-7UR_JaBzxkw" name="OBS_LumenConcentration" dim="Concentration (molar)" formula="EffectiveLumenConcentration">
              <Paths>
                <Path path="66" as="67" dim="2" />
              </Paths>
            </Formula>
            <Formula id="Q8T1CmS5aE6DMCdMaZ398w" name="OBS_TotalFractionDissolved" dim="Fraction" formula="TotalOralDrugMass &gt; 0 ? (M_sto + M_duo + M_uje + M_lje + M_uil + M_lil + M_cae + M_colasc + M_coltrans + M_coldesc + M_colsigm + M_rect + M_fec + Mabs_Mucosa) / TotalOralDrugMass : 0">
              <Paths>
                <Path path="68" as="69" dim="31" />
                <Path path="70" as="71" dim="31" />
                <Path path="72" as="73" dim="31" />
                <Path path="74" as="75" dim="31" />
                <Path path="76" as="77" dim="31" />
                <Path path="78" as="79" dim="31" />
                <Path path="80" as="81" dim="31" />
                <Path path="82" as="83" dim="31" />
                <Path path="84" as="85" dim="31" />
                <Path path="86" as="87" dim="31" />
                <Path path="88" as="89" dim="31" />
                <Path path="90" as="91" dim="31" />
                <Path path="92" as="93" dim="31" />
                <Path path="94" as="95" dim="31" />
                <Path path="96" as="97" dim="31" />
              </Paths>
            </Formula>
            <Formula id="wtMuc2NhhUeWZIMVCdcDPg" name="OBS_FractionAbsorbedToMucosa" dim="Fraction" formula="OralDrugMass&gt;0.0 ?  MassAbsorbed/OralDrugMass : 0">
              <Paths>
                <Path path="94" as="98" dim="31" />
                <Path path="96" as="99" dim="31" />
              </Paths>
            </Formula>
            <Formula id="6tBmxjvm00eJhtZ1yTRHkg" name="OBS_FractionAbsorbedToMucosaSegment" dim="Fraction" formula="OralDrugMass&gt;0.0 ?  MassAbsorbed/OralDrugMass : 0">
              <Paths>
                <Path path="100" as="98" dim="31" />
                <Path path="96" as="99" dim="31" />
              </Paths>
            </Formula>
            <Formula id="lk7GrmV6j0q8fO9GiRtCfA" name="OBS_InterstitialUnbound" dim="Concentration (molar)" formula="C_int * K_water_int">
              <Paths>
                <Path path="101" as="102" dim="2" />
                <Path path="103" as="104" />
              </Paths>
            </Formula>
            <Formula id="prissDo2uUKvzo5tamG7dQ" name="OBS_InterstitialUnbound_liv" dim="Concentration (molar)" formula="(M_int_prp * K_water_int_prp + M_int_prc * K_water_int_prc)/(V_int_prp + V_int_prc)">
              <Paths>
                <Path path="42" as="43" dim="26" />
                <Path path="44" as="45" dim="26" />
                <Path path="46" as="47" dim="31" />
                <Path path="48" as="49" dim="31" />
                <Path path="105" as="106" />
                <Path path="107" as="108" />
              </Paths>
            </Formula>
            <Formula id="xEJhmFHg6EKeNqd0zJopuA" name="OBS_IntracellularUnbound" dim="Concentration (molar)" formula="C_cell * K_water_cell">
              <Paths>
                <Path path="109" as="110" dim="2" />
                <Path path="111" as="112" />
              </Paths>
            </Formula>
            <Formula id="1yNW0RT3skGC_FQkoNdUMg" name="OBS_IntracellularUnbound_liv" dim="Concentration (molar)" formula="(M_cell_prp * K_water_cell_prp  + M_cell_prc * K_water_cell_prc)/(V_cell_prp + V_cell_prc)">
              <Paths>
                <Path path="50" as="51" dim="26" />
                <Path path="52" as="53" dim="26" />
                <Path path="54" as="55" dim="31" />
                <Path path="56" as="57" dim="31" />
                <Path path="113" as="114" />
                <Path path="115" as="116" />
              </Paths>
            </Formula>
            <Formula id="kIKucSRfDEOqom6f0bPJbQ" name="OBS_Plasma_PeripheralVenousBlood" dim="Concentration (molar)" formula="fQ_art*C_pls_art+fQ_bon*C_pls_bon+fQ_fat*C_pls_fat+fQ_mus*C_pls_mus+fQ_skn*C_pls_skn">
              <Paths>
                <Path path="117" as="118" dim="2" />
                <Path path="119" as="120" dim="2" />
                <Path path="121" as="122" dim="2" />
                <Path path="123" as="124" dim="2" />
                <Path path="125" as="126" dim="2" />
                <Path path="11" as="12" dim="13" />
                <Path path="14" as="15" dim="13" />
                <Path path="16" as="17" dim="13" />
                <Path path="18" as="19" dim="13" />
                <Path path="20" as="21" dim="13" />
              </Paths>
            </Formula>
            <Formula id="sCC6_bDHYkK0IogRb6n79Q" name="OBS_PlasmaUnbound" dim="Concentration (molar)" formula="C_pls*fu">
              <Paths>
                <Path path="22" as="127" dim="2" />
                <Path path="128" as="129" dim="13" />
              </Paths>
            </Formula>
            <Formula id="OOjY_fkhIkWeOMGtf5kEuw" name="OBS_PlasmaUnbound_PeripheralVenousBlood" dim="Concentration (molar)" formula="(fQ_art*C_pls_art+fQ_bon*C_pls_bon+fQ_fat*C_pls_fat+fQ_mus*C_pls_mus+fQ_skn*C_pls_skn)*fu">
              <Paths>
                <Path path="117" as="118" dim="2" />
                <Path path="119" as="120" dim="2" />
                <Path path="121" as="122" dim="2" />
                <Path path="123" as="124" dim="2" />
                <Path path="125" as="126" dim="2" />
                <Path path="128" as="129" dim="13" />
                <Path path="11" as="12" dim="13" />
                <Path path="14" as="15" dim="13" />
                <Path path="16" as="17" dim="13" />
                <Path path="18" as="19" dim="13" />
                <Path path="20" as="21" dim="13" />
              </Paths>
            </Formula>
            <Formula id="X8Z3igZRkkqsVXOBy3QpwQ" name="OBS_Tissue" dim="Concentration (molar)" formula="(V_int*C_int+V_cell*C_cell+V_end*C_end)/(V_int+V_cell+V_end)">
              <Paths>
                <Path path="130" as="131" dim="26" />
                <Path path="132" as="133" dim="26" />
                <Path path="134" as="135" dim="26" />
                <Path path="109" as="110" dim="2" />
                <Path path="136" as="137" dim="2" />
                <Path path="101" as="102" dim="2" />
              </Paths>
            </Formula>
            <Formula id="TcgDAKdfxkmQAA04UvpCpQ" name="OBS_Tissue_liv" dim="Concentration (molar)" formula="(M_int_prp + M_int_prc + M_cell_prp + M_cell_prc + M_end_prp + M_end_prc) /(V_int_prp+V_int_prc+V_cell_prp+V_cell_prc+V_end_prp+V_end_prc)">
              <Paths>
                <Path path="34" as="35" dim="26" />
                <Path path="36" as="37" dim="26" />
                <Path path="42" as="43" dim="26" />
                <Path path="44" as="45" dim="26" />
                <Path path="50" as="51" dim="26" />
                <Path path="52" as="53" dim="26" />
                <Path path="54" as="55" dim="31" />
                <Path path="56" as="57" dim="31" />
                <Path path="38" as="39" dim="31" />
                <Path path="40" as="41" dim="31" />
                <Path path="46" as="47" dim="31" />
                <Path path="48" as="49" dim="31" />
              </Paths>
            </Formula>
            <Formula id="O57gvkyIQk2KfkhTa4bbQQ" name="OBS_Tissue_LargeIntestine" dim="Concentration (molar)" formula="(M_int + M_cell + M_end + M_int_cae + M_cell_cae + M_end_cae + M_int_colasc + M_cell_colasc + M_end_colasc + M_int_coltrans + M_cell_coltrans + M_end_coltrans + M_int_coldesc + M_cell_coldesc + M_end_coldesc + M_int_colsigm + M_cell_colsigm + M_end_colsigm + M_int_rect + M_cell_rect + M_end_rect)/(V_int + V_cell + V_end + V_int_cae + V_cell_cae + V_end_cae + V_int_colasc + V_cell_colasc + V_end_colasc + V_int_coltrans + V_cell_coltrans + V_end_coltrans + V_int_coldesc + V_cell_coldesc + V_end_coldesc + V_int_colsigm + V_cell_colsigm + V_end_colsigm + V_int_rect + V_cell_rect + V_end_rect)">
              <Paths>
                <Path path="138" as="131" dim="26" />
                <Path path="139" as="140" dim="26" />
                <Path path="141" as="142" dim="26" />
                <Path path="143" as="144" dim="26" />
                <Path path="145" as="146" dim="26" />
                <Path path="147" as="148" dim="26" />
                <Path path="149" as="150" dim="26" />
                <Path path="151" as="133" dim="26" />
                <Path path="152" as="153" dim="26" />
                <Path path="154" as="155" dim="26" />
                <Path path="156" as="157" dim="26" />
                <Path path="158" as="159" dim="26" />
                <Path path="160" as="161" dim="26" />
                <Path path="162" as="163" dim="26" />
                <Path path="164" as="135" dim="26" />
                <Path path="165" as="166" dim="26" />
                <Path path="167" as="168" dim="26" />
                <Path path="169" as="170" dim="26" />
                <Path path="171" as="172" dim="26" />
                <Path path="173" as="174" dim="26" />
                <Path path="175" as="176" dim="26" />
                <Path path="177" as="178" dim="31" />
                <Path path="179" as="180" dim="31" />
                <Path path="181" as="182" dim="31" />
                <Path path="183" as="184" dim="31" />
                <Path path="185" as="186" dim="31" />
                <Path path="187" as="188" dim="31" />
                <Path path="189" as="190" dim="31" />
                <Path path="191" as="192" dim="31" />
                <Path path="193" as="194" dim="31" />
                <Path path="195" as="196" dim="31" />
                <Path path="197" as="198" dim="31" />
                <Path path="199" as="200" dim="31" />
                <Path path="201" as="202" dim="31" />
                <Path path="203" as="204" dim="31" />
                <Path path="205" as="206" dim="31" />
                <Path path="207" as="208" dim="31" />
                <Path path="209" as="210" dim="31" />
                <Path path="211" as="212" dim="31" />
                <Path path="213" as="214" dim="31" />
                <Path path="215" as="216" dim="31" />
                <Path path="217" as="218" dim="31" />
              </Paths>
            </Formula>
            <Formula id="E39K4Ph-vU-NWTUlmfmxpQ" name="OBS_Tissue_SmallIntestine" dim="Concentration (molar)" formula="(M_int + M_cell + M_end + M_int_duo + M_cell_duo + M_end_duo + M_int_uje + M_cell_uje + M_end_uje + M_int_lje + M_cell_lje + M_end_lje + M_int_uil + M_cell_uil + M_end_uil + M_int_lil + M_cell_lil + M_end_lil)/(V_int + V_cell + V_end + V_int_duo + V_cell_duo + V_end_duo + V_int_uje + V_cell_uje + V_end_uje + V_int_lje + V_cell_lje + V_end_lje + V_int_uil + V_cell_uil + V_end_uil + V_int_lil + V_cell_lil + V_end_lil)">
              <Paths>
                <Path path="219" as="131" dim="26" />
                <Path path="220" as="221" dim="26" />
                <Path path="222" as="223" dim="26" />
                <Path path="224" as="225" dim="26" />
                <Path path="226" as="227" dim="26" />
                <Path path="228" as="229" dim="26" />
                <Path path="230" as="133" dim="26" />
                <Path path="231" as="232" dim="26" />
                <Path path="233" as="234" dim="26" />
                <Path path="235" as="236" dim="26" />
                <Path path="237" as="238" dim="26" />
                <Path path="239" as="240" dim="26" />
                <Path path="241" as="135" dim="26" />
                <Path path="242" as="243" dim="26" />
                <Path path="244" as="245" dim="26" />
                <Path path="246" as="247" dim="26" />
                <Path path="248" as="249" dim="26" />
                <Path path="250" as="251" dim="26" />
                <Path path="252" as="178" dim="31" />
                <Path path="253" as="254" dim="31" />
                <Path path="255" as="256" dim="31" />
                <Path path="257" as="258" dim="31" />
                <Path path="259" as="260" dim="31" />
                <Path path="261" as="262" dim="31" />
                <Path path="263" as="192" dim="31" />
                <Path path="264" as="265" dim="31" />
                <Path path="266" as="267" dim="31" />
                <Path path="268" as="269" dim="31" />
                <Path path="270" as="271" dim="31" />
                <Path path="272" as="273" dim="31" />
                <Path path="274" as="206" dim="31" />
                <Path path="275" as="276" dim="31" />
                <Path path="277" as="278" dim="31" />
                <Path path="279" as="280" dim="31" />
                <Path path="281" as="282" dim="31" />
                <Path path="283" as="284" dim="31" />
              </Paths>
            </Formula>
            <Formula id="edd8v5bIYUaY4-NVK9NEJw" name="OBS_WholeBlood" dim="Concentration (molar)" formula="(1 - HCT) * C_pls+HCT * C_bc">
              <Paths>
                <Path path="285" as="286" dim="2" />
                <Path path="287" as="127" dim="2" />
                <Path path="288" as="289" />
              </Paths>
            </Formula>
            <Formula id="eEIbwZ3g1UeQOnSTZJulAQ" name="OBS_WholeBlood_PeripheralVenousBlood" dim="Concentration (molar)" formula="(1-HCT)*(fQ_art*C_pls_art+fQ_bon*C_pls_bon+fQ_fat*C_pls_fat+fQ_mus*C_pls_mus+fQ_skn*C_pls_skn) + HCT*(fQ_art*C_bc_art+fQ_bon*C_bc_bon+fQ_fat*C_bc_fat+fQ_mus*C_bc_mus+fQ_skn*C_bc_skn)">
              <Paths>
                <Path path="0" as="1" dim="2" />
                <Path path="3" as="4" dim="2" />
                <Path path="5" as="6" dim="2" />
                <Path path="7" as="8" dim="2" />
                <Path path="9" as="10" dim="2" />
                <Path path="117" as="118" dim="2" />
                <Path path="119" as="120" dim="2" />
                <Path path="121" as="122" dim="2" />
                <Path path="123" as="124" dim="2" />
                <Path path="125" as="126" dim="2" />
                <Path path="11" as="12" dim="13" />
                <Path path="14" as="15" dim="13" />
                <Path path="16" as="17" dim="13" />
                <Path path="18" as="19" dim="13" />
                <Path path="20" as="21" dim="13" />
                <Path path="288" as="289" />
              </Paths>
            </Formula>
            <Formula id="0E0Bc0a9akW56d7360p5yA" name="OBS_WholeOrgan" dim="Concentration (molar)" formula="(fBloodForSampling * (M_pls + M_bc) + M_end + M_int + M_cell) / (fBloodForSampling * (V_pls + V_bc) + V_end + V_int + V_cell)">
              <Paths>
                <Path path="290" as="291" />
                <Path path="292" as="293" dim="26" />
                <Path path="130" as="131" dim="26" />
                <Path path="132" as="133" dim="26" />
                <Path path="134" as="135" dim="26" />
                <Path path="294" as="295" dim="26" />
                <Path path="296" as="297" dim="31" />
                <Path path="298" as="178" dim="31" />
                <Path path="299" as="192" dim="31" />
                <Path path="300" as="206" dim="31" />
                <Path path="301" as="302" dim="31" />
                <Path path="288" as="289" />
              </Paths>
            </Formula>
            <Formula id="zE3-Bhqs7E6Jur2ig4H7PA" name="OBS_WholeOrgan_LargeIntestine" dim="Concentration (molar)" formula="(fBloodForSampling * (M_pls + M_bc + M_pls_cae + M_bc_cae + M_pls_colasc + M_bc_colasc + M_pls_coltrans + M_bc_coltrans + M_pls_coldesc + M_bc_coldesc + M_pls_colsigm + M_bc_colsigm + M_pls_rect + M_bc_rect)+M_int + M_cell + M_end + M_int_cae + M_cell_cae + M_end_cae + M_int_colasc + M_cell_colasc + M_end_colasc + M_int_coltrans + M_cell_coltrans + M_end_coltrans + M_int_coldesc + M_cell_coldesc + M_end_coldesc + M_int_colsigm + M_cell_colsigm + M_end_colsigm + M_int_rect + M_cell_rect + M_end_rect)/(fBloodForSampling*(V_pls + V_bc + V_pls_cae + V_bc_cae + V_pls_colasc + V_bc_colasc + V_pls_coltrans + V_bc_coltrans + V_pls_coldesc + V_bc_coldesc + V_pls_colsigm + V_bc_colsigm + V_pls_rect + V_bc_rect) + V_int + V_cell + V_end + V_int_cae + V_cell_cae + V_end_cae + V_int_colasc + V_cell_colasc + V_end_colasc + V_int_coltrans + V_cell_coltrans + V_end_coltrans + V_int_coldesc + V_cell_coldesc + V_end_coldesc + V_int_colsigm + V_cell_colsigm + V_end_colsigm + V_int_rect + V_cell_rect + V_end_rect)">
              <Paths>
                <Path path="303" as="293" dim="26" />
                <Path path="304" as="305" dim="26" />
                <Path path="306" as="307" dim="26" />
                <Path path="308" as="309" dim="26" />
                <Path path="310" as="311" dim="26" />
                <Path path="312" as="313" dim="26" />
                <Path path="314" as="315" dim="26" />
                <Path path="138" as="131" dim="26" />
                <Path path="139" as="140" dim="26" />
                <Path path="141" as="142" dim="26" />
                <Path path="143" as="144" dim="26" />
                <Path path="145" as="146" dim="26" />
                <Path path="147" as="148" dim="26" />
                <Path path="149" as="150" dim="26" />
                <Path path="151" as="133" dim="26" />
                <Path path="152" as="153" dim="26" />
                <Path path="154" as="155" dim="26" />
                <Path path="156" as="157" dim="26" />
                <Path path="158" as="159" dim="26" />
                <Path path="160" as="161" dim="26" />
                <Path path="162" as="163" dim="26" />
                <Path path="164" as="135" dim="26" />
                <Path path="165" as="166" dim="26" />
                <Path path="167" as="168" dim="26" />
                <Path path="169" as="170" dim="26" />
                <Path path="171" as="172" dim="26" />
                <Path path="173" as="174" dim="26" />
                <Path path="175" as="176" dim="26" />
                <Path path="316" as="295" dim="26" />
                <Path path="317" as="318" dim="26" />
                <Path path="319" as="320" dim="26" />
                <Path path="321" as="322" dim="26" />
                <Path path="323" as="324" dim="26" />
                <Path path="325" as="326" dim="26" />
                <Path path="327" as="328" dim="26" />
                <Path path="329" as="297" dim="31" />
                <Path path="330" as="331" dim="31" />
                <Path path="332" as="333" dim="31" />
                <Path path="334" as="335" dim="31" />
                <Path path="336" as="337" dim="31" />
                <Path path="338" as="339" dim="31" />
                <Path path="340" as="341" dim="31" />
                <Path path="177" as="178" dim="31" />
                <Path path="179" as="180" dim="31" />
                <Path path="181" as="182" dim="31" />
                <Path path="183" as="184" dim="31" />
                <Path path="185" as="186" dim="31" />
                <Path path="187" as="188" dim="31" />
                <Path path="189" as="190" dim="31" />
                <Path path="191" as="192" dim="31" />
                <Path path="193" as="194" dim="31" />
                <Path path="195" as="196" dim="31" />
                <Path path="197" as="198" dim="31" />
                <Path path="199" as="200" dim="31" />
                <Path path="201" as="202" dim="31" />
                <Path path="203" as="204" dim="31" />
                <Path path="205" as="206" dim="31" />
                <Path path="207" as="208" dim="31" />
                <Path path="209" as="210" dim="31" />
                <Path path="211" as="212" dim="31" />
                <Path path="213" as="214" dim="31" />
                <Path path="215" as="216" dim="31" />
                <Path path="217" as="218" dim="31" />
                <Path path="342" as="302" dim="31" />
                <Path path="343" as="344" dim="31" />
                <Path path="345" as="346" dim="31" />
                <Path path="347" as="348" dim="31" />
                <Path path="349" as="350" dim="31" />
                <Path path="351" as="352" dim="31" />
                <Path path="353" as="354" dim="31" />
                <Path path="355" as="291" />
              </Paths>
            </Formula>
            <Formula id="FSF_NfXqMUmOxtmjEG8Hrg" name="OBS_WholeOrgan_LargeIntestine_incl_FcRn_Complex" dim="Concentration (molar)" formula="(fBloodForSampling * (M_pls+M_pls_Complex + M_bc + M_pls_cae+M_pls_cae_Complex + M_bc_cae + M_pls_colasc+M_pls_colasc_Complex + M_bc_colasc + M_pls_coltrans+M_pls_coltrans_Complex + M_bc_coltrans + M_pls_coldesc+M_pls_coldesc_Complex + M_bc_coldesc + M_pls_colsigm+M_pls_colsigm_Complex + M_bc_colsigm + M_pls_rect+M_pls_rect_Complex + M_bc_rect)+M_int+M_int_Complex + M_cell + M_end+M_end_Complex + M_int_cae+M_int_cae_Complex + M_cell_cae + M_end_cae+M_end_cae_Complex + M_int_colasc+M_int_colasc_Complex + M_cell_colasc + M_end_colasc+M_end_colasc_Complex + M_int_coltrans+M_int_coltrans_Complex + M_cell_coltrans + M_end_coltrans+M_end_coltrans_Complex + M_int_coldesc+M_int_coldesc_Complex + M_cell_coldesc + M_end_coldesc+M_end_coldesc_Complex + M_int_colsigm+M_int_colsigm_Complex + M_cell_colsigm + M_end_colsigm+M_end_colsigm_Complex + M_int_rect+M_int_rect_Complex + M_cell_rect + M_end_rect+M_end_rect_Complex)/(fBloodForSampling*(V_pls + V_bc + V_pls_cae + V_bc_cae + V_pls_colasc + V_bc_colasc + V_pls_coltrans + V_bc_coltrans + V_pls_coldesc + V_bc_coldesc + V_pls_colsigm + V_bc_colsigm + V_pls_rect + V_bc_rect) + V_int + V_cell + V_end + V_int_cae + V_cell_cae + V_end_cae + V_int_colasc + V_cell_colasc + V_end_colasc + V_int_coltrans + V_cell_coltrans + V_end_coltrans + V_int_coldesc + V_cell_coldesc + V_end_coldesc + V_int_colsigm + V_cell_colsigm + V_end_colsigm + V_int_rect + V_cell_rect + V_end_rect)">
              <Paths>
                <Path path="303" as="293" dim="26" />
                <Path path="304" as="305" dim="26" />
                <Path path="306" as="307" dim="26" />
                <Path path="308" as="309" dim="26" />
                <Path path="310" as="311" dim="26" />
                <Path path="312" as="313" dim="26" />
                <Path path="314" as="315" dim="26" />
                <Path path="138" as="131" dim="26" />
                <Path path="139" as="140" dim="26" />
                <Path path="141" as="142" dim="26" />
                <Path path="143" as="144" dim="26" />
                <Path path="145" as="146" dim="26" />
                <Path path="147" as="148" dim="26" />
                <Path path="149" as="150" dim="26" />
                <Path path="151" as="133" dim="26" />
                <Path path="152" as="153" dim="26" />
                <Path path="154" as="155" dim="26" />
                <Path path="156" as="157" dim="26" />
                <Path path="158" as="159" dim="26" />
                <Path path="160" as="161" dim="26" />
                <Path path="162" as="163" dim="26" />
                <Path path="164" as="135" dim="26" />
                <Path path="165" as="166" dim="26" />
                <Path path="167" as="168" dim="26" />
                <Path path="169" as="170" dim="26" />
                <Path path="171" as="172" dim="26" />
                <Path path="173" as="174" dim="26" />
                <Path path="175" as="176" dim="26" />
                <Path path="316" as="295" dim="26" />
                <Path path="317" as="318" dim="26" />
                <Path path="319" as="320" dim="26" />
                <Path path="321" as="322" dim="26" />
                <Path path="323" as="324" dim="26" />
                <Path path="325" as="326" dim="26" />
                <Path path="327" as="328" dim="26" />
                <Path path="356" as="357" dim="31" />
                <Path path="358" as="359" dim="31" />
                <Path path="360" as="361" dim="31" />
                <Path path="362" as="363" dim="31" />
                <Path path="364" as="365" dim="31" />
                <Path path="366" as="367" dim="31" />
                <Path path="368" as="369" dim="31" />
                <Path path="370" as="371" dim="31" />
                <Path path="372" as="373" dim="31" />
                <Path path="374" as="375" dim="31" />
                <Path path="376" as="377" dim="31" />
                <Path path="378" as="379" dim="31" />
                <Path path="380" as="381" dim="31" />
                <Path path="382" as="383" dim="31" />
                <Path path="384" as="385" dim="31" />
                <Path path="386" as="387" dim="31" />
                <Path path="388" as="389" dim="31" />
                <Path path="390" as="391" dim="31" />
                <Path path="392" as="393" dim="31" />
                <Path path="394" as="395" dim="31" />
                <Path path="396" as="397" dim="31" />
                <Path path="329" as="297" dim="31" />
                <Path path="330" as="331" dim="31" />
                <Path path="332" as="333" dim="31" />
                <Path path="334" as="335" dim="31" />
                <Path path="336" as="337" dim="31" />
                <Path path="338" as="339" dim="31" />
                <Path path="340" as="341" dim="31" />
                <Path path="177" as="178" dim="31" />
                <Path path="179" as="180" dim="31" />
                <Path path="181" as="182" dim="31" />
                <Path path="183" as="184" dim="31" />
                <Path path="185" as="186" dim="31" />
                <Path path="187" as="188" dim="31" />
                <Path path="189" as="190" dim="31" />
                <Path path="191" as="192" dim="31" />
                <Path path="193" as="194" dim="31" />
                <Path path="195" as="196" dim="31" />
                <Path path="197" as="198" dim="31" />
                <Path path="199" as="200" dim="31" />
                <Path path="201" as="202" dim="31" />
                <Path path="203" as="204" dim="31" />
                <Path path="205" as="206" dim="31" />
                <Path path="207" as="208" dim="31" />
                <Path path="209" as="210" dim="31" />
                <Path path="211" as="212" dim="31" />
                <Path path="213" as="214" dim="31" />
                <Path path="215" as="216" dim="31" />
                <Path path="217" as="218" dim="31" />
                <Path path="342" as="302" dim="31" />
                <Path path="343" as="344" dim="31" />
                <Path path="345" as="346" dim="31" />
                <Path path="347" as="348" dim="31" />
                <Path path="349" as="350" dim="31" />
                <Path path="351" as="352" dim="31" />
                <Path path="353" as="354" dim="31" />
                <Path path="355" as="291" />
              </Paths>
            </Formula>
            <Formula id="AvWA-4O5jk-mdBxcUf_inw" name="OBS_WholeOrgan_liv" dim="Concentration (molar)" formula="(fBloodForSampling * (M_pls_prp + M_pls_prc + M_bc_prp + M_bc_prc) + M_int_prp + M_int_prc + M_cell_prp + M_cell_prc + M_end_prp + M_end_prc) / (fBloodForSampling * (V_pls_prp + V_pls_prc + V_bc_prp + V_bc_prc) + V_int_prp + V_int_prc + V_cell_prp + V_cell_prc + V_end_prp + V_end_prc)">
              <Paths>
                <Path path="24" as="25" dim="26" />
                <Path path="27" as="28" dim="26" />
                <Path path="34" as="35" dim="26" />
                <Path path="36" as="37" dim="26" />
                <Path path="42" as="43" dim="26" />
                <Path path="44" as="45" dim="26" />
                <Path path="50" as="51" dim="26" />
                <Path path="52" as="53" dim="26" />
                <Path path="58" as="59" dim="26" />
                <Path path="60" as="61" dim="26" />
                <Path path="29" as="30" dim="31" />
                <Path path="32" as="33" dim="31" />
                <Path path="54" as="55" dim="31" />
                <Path path="56" as="57" dim="31" />
                <Path path="38" as="39" dim="31" />
                <Path path="40" as="41" dim="31" />
                <Path path="46" as="47" dim="31" />
                <Path path="48" as="49" dim="31" />
                <Path path="62" as="63" dim="31" />
                <Path path="64" as="65" dim="31" />
                <Path path="398" as="291" />
              </Paths>
            </Formula>
            <Formula id="r7Nc7khlkUeozzVZ_VLOJQ" name="OBS_WholeOrgan_SmallIntestine" dim="Concentration (molar)" formula="(fBloodForSampling * (M_pls + M_bc + M_pls_duo + M_bc_duo + M_pls_uje + M_bc_uje + M_pls_lje + M_bc_lje + M_pls_uil + M_bc_uil + M_pls_lil + M_bc_lil)+M_int + M_cell + M_end + M_int_duo + M_cell_duo + M_end_duo + M_int_uje + M_cell_uje + M_end_uje + M_int_lje + M_cell_lje + M_end_lje + M_int_uil + M_cell_uil + M_end_uil + M_int_lil + M_cell_lil + M_end_lil)/(fBloodForSampling*(V_pls + V_bc + V_pls_duo + V_bc_duo + V_pls_uje + V_bc_uje + V_pls_lje + V_bc_lje + V_pls_uil + V_bc_uil + V_pls_lil + V_bc_lil) + V_int + V_cell + V_end + V_int_duo + V_cell_duo + V_end_duo + V_int_uje + V_cell_uje + V_end_uje + V_int_lje + V_cell_lje + V_end_lje + V_int_uil + V_cell_uil + V_end_uil + V_int_lil + V_cell_lil + V_end_lil)">
              <Paths>
                <Path path="399" as="293" dim="26" />
                <Path path="400" as="401" dim="26" />
                <Path path="402" as="403" dim="26" />
                <Path path="404" as="405" dim="26" />
                <Path path="406" as="407" dim="26" />
                <Path path="408" as="409" dim="26" />
                <Path path="219" as="131" dim="26" />
                <Path path="220" as="221" dim="26" />
                <Path path="222" as="223" dim="26" />
                <Path path="224" as="225" dim="26" />
                <Path path="226" as="227" dim="26" />
                <Path path="228" as="229" dim="26" />
                <Path path="230" as="133" dim="26" />
                <Path path="231" as="232" dim="26" />
                <Path path="233" as="234" dim="26" />
                <Path path="235" as="236" dim="26" />
                <Path path="237" as="238" dim="26" />
                <Path path="239" as="240" dim="26" />
                <Path path="241" as="135" dim="26" />
                <Path path="242" as="243" dim="26" />
                <Path path="244" as="245" dim="26" />
                <Path path="246" as="247" dim="26" />
                <Path path="248" as="249" dim="26" />
                <Path path="250" as="251" dim="26" />
                <Path path="410" as="295" dim="26" />
                <Path path="411" as="412" dim="26" />
                <Path path="413" as="414" dim="26" />
                <Path path="415" as="416" dim="26" />
                <Path path="417" as="418" dim="26" />
                <Path path="419" as="420" dim="26" />
                <Path path="421" as="297" dim="31" />
                <Path path="422" as="423" dim="31" />
                <Path path="424" as="425" dim="31" />
                <Path path="426" as="427" dim="31" />
                <Path path="428" as="429" dim="31" />
                <Path path="430" as="431" dim="31" />
                <Path path="252" as="178" dim="31" />
                <Path path="253" as="254" dim="31" />
                <Path path="255" as="256" dim="31" />
                <Path path="257" as="258" dim="31" />
                <Path path="259" as="260" dim="31" />
                <Path path="261" as="262" dim="31" />
                <Path path="263" as="192" dim="31" />
                <Path path="264" as="265" dim="31" />
                <Path path="266" as="267" dim="31" />
                <Path path="268" as="269" dim="31" />
                <Path path="270" as="271" dim="31" />
                <Path path="272" as="273" dim="31" />
                <Path path="274" as="206" dim="31" />
                <Path path="275" as="276" dim="31" />
                <Path path="277" as="278" dim="31" />
                <Path path="279" as="280" dim="31" />
                <Path path="281" as="282" dim="31" />
                <Path path="283" as="284" dim="31" />
                <Path path="432" as="302" dim="31" />
                <Path path="433" as="434" dim="31" />
                <Path path="435" as="436" dim="31" />
                <Path path="437" as="438" dim="31" />
                <Path path="439" as="440" dim="31" />
                <Path path="441" as="442" dim="31" />
                <Path path="443" as="291" />
              </Paths>
            </Formula>
            <Formula id="pBdKms608UCW5Cu-m5Y8IA" name="OBS_WholeOrgan_SmallIntestine_incl_FcRn_Complex" dim="Concentration (molar)" formula="(fBloodForSampling * (M_pls + M_pls_Complex + M_bc + M_pls_duo + M_pls_duo_Complex + M_bc_duo + M_pls_uje + M_pls_uje_Complex + M_bc_uje + M_pls_lje+M_pls_lje_Complex + M_bc_lje + M_pls_uil+M_pls_uil_Complex + M_bc_uil + M_pls_lil+M_pls_lil_Complex + M_bc_lil)+M_int+M_int_Complex + M_cell + M_end+M_end_Complex + M_int_duo+M_int_duo_Complex + M_cell_duo + M_end_duo+M_end_duo_Complex + M_int_uje+M_int_uje_Complex + M_cell_uje + M_end_uje+M_end_uje_Complex + M_int_lje+M_int_lje_Complex + M_cell_lje + M_end_lje+M_end_lje_Complex + M_int_uil+M_int_uil_Complex + M_cell_uil + M_end_uil+M_end_uil_Complex + M_int_lil+M_int_lil_Complex + M_cell_lil + M_end_lil+M_end_lil_Complex)/(fBloodForSampling*(V_pls + V_bc + V_pls_duo + V_bc_duo + V_pls_uje + V_bc_uje + V_pls_lje + V_bc_lje + V_pls_uil + V_bc_uil + V_pls_lil + V_bc_lil) + V_int + V_cell + V_end + V_int_duo + V_cell_duo + V_end_duo + V_int_uje + V_cell_uje + V_end_uje + V_int_lje + V_cell_lje + V_end_lje + V_int_uil + V_cell_uil + V_end_uil + V_int_lil + V_cell_lil + V_end_lil)">
              <Paths>
                <Path path="399" as="293" dim="26" />
                <Path path="400" as="401" dim="26" />
                <Path path="402" as="403" dim="26" />
                <Path path="404" as="405" dim="26" />
                <Path path="406" as="407" dim="26" />
                <Path path="408" as="409" dim="26" />
                <Path path="219" as="131" dim="26" />
                <Path path="220" as="221" dim="26" />
                <Path path="222" as="223" dim="26" />
                <Path path="224" as="225" dim="26" />
                <Path path="226" as="227" dim="26" />
                <Path path="228" as="229" dim="26" />
                <Path path="230" as="133" dim="26" />
                <Path path="231" as="232" dim="26" />
                <Path path="233" as="234" dim="26" />
                <Path path="235" as="236" dim="26" />
                <Path path="237" as="238" dim="26" />
                <Path path="239" as="240" dim="26" />
                <Path path="241" as="135" dim="26" />
                <Path path="242" as="243" dim="26" />
                <Path path="244" as="245" dim="26" />
                <Path path="246" as="247" dim="26" />
                <Path path="248" as="249" dim="26" />
                <Path path="250" as="251" dim="26" />
                <Path path="410" as="295" dim="26" />
                <Path path="411" as="412" dim="26" />
                <Path path="413" as="414" dim="26" />
                <Path path="415" as="416" dim="26" />
                <Path path="417" as="418" dim="26" />
                <Path path="419" as="420" dim="26" />
                <Path path="356" as="357" dim="31" />
                <Path path="444" as="445" dim="31" />
                <Path path="446" as="447" dim="31" />
                <Path path="448" as="449" dim="31" />
                <Path path="450" as="451" dim="31" />
                <Path path="452" as="453" dim="31" />
                <Path path="370" as="371" dim="31" />
                <Path path="454" as="455" dim="31" />
                <Path path="456" as="457" dim="31" />
                <Path path="458" as="459" dim="31" />
                <Path path="460" as="461" dim="31" />
                <Path path="462" as="463" dim="31" />
                <Path path="384" as="385" dim="31" />
                <Path path="464" as="465" dim="31" />
                <Path path="466" as="467" dim="31" />
                <Path path="468" as="469" dim="31" />
                <Path path="470" as="471" dim="31" />
                <Path path="472" as="473" dim="31" />
                <Path path="421" as="297" dim="31" />
                <Path path="422" as="423" dim="31" />
                <Path path="424" as="425" dim="31" />
                <Path path="426" as="427" dim="31" />
                <Path path="428" as="429" dim="31" />
                <Path path="430" as="431" dim="31" />
                <Path path="252" as="178" dim="31" />
                <Path path="253" as="254" dim="31" />
                <Path path="255" as="256" dim="31" />
                <Path path="257" as="258" dim="31" />
                <Path path="259" as="260" dim="31" />
                <Path path="261" as="262" dim="31" />
                <Path path="263" as="192" dim="31" />
                <Path path="264" as="265" dim="31" />
                <Path path="266" as="267" dim="31" />
                <Path path="268" as="269" dim="31" />
                <Path path="270" as="271" dim="31" />
                <Path path="272" as="273" dim="31" />
                <Path path="274" as="206" dim="31" />
                <Path path="275" as="276" dim="31" />
                <Path path="277" as="278" dim="31" />
                <Path path="279" as="280" dim="31" />
                <Path path="281" as="282" dim="31" />
                <Path path="283" as="284" dim="31" />
                <Path path="432" as="302" dim="31" />
                <Path path="433" as="434" dim="31" />
                <Path path="435" as="436" dim="31" />
                <Path path="437" as="438" dim="31" />
                <Path path="439" as="440" dim="31" />
                <Path path="441" as="442" dim="31" />
                <Path path="443" as="291" />
              </Paths>
            </Formula>
            <Formula id="sN5SF3drJkuTktiXA2E9UA" name="OBS_WholeOrgan_incl_FcRn_Complex" dim="Concentration (molar)" formula="(fBloodForSampling * (M_pls + M_pls_Complex + M_bc) + M_end + M_end_Complex + M_int + M_int_Complex + M_cell)/(fBloodForSampling * (V_pls + V_bc) + V_end + V_int + V_cell)">
              <Paths>
                <Path path="290" as="291" />
                <Path path="292" as="293" dim="26" />
                <Path path="130" as="131" dim="26" />
                <Path path="132" as="133" dim="26" />
                <Path path="134" as="135" dim="26" />
                <Path path="294" as="295" dim="26" />
                <Path path="356" as="357" dim="31" />
                <Path path="370" as="371" dim="31" />
                <Path path="384" as="385" dim="31" />
                <Path path="296" as="297" dim="31" />
                <Path path="298" as="178" dim="31" />
                <Path path="299" as="192" dim="31" />
                <Path path="300" as="206" dim="31" />
                <Path path="301" as="302" dim="31" />
                <Path path="288" as="289" />
              </Paths>
            </Formula>
            <Formula id="l4SVM4cAZkywupcFp8HKPQ" name="OBS_WholeOrgan_incl_FcRn_Complex_liv" dim="Concentration (molar)" formula="(fBloodForSampling * (M_pls_prp + M_pls_prp_Complex + M_pls_prc + M_pls_prc_Complex + M_bc_prp + M_bc_prc) + M_int_prp + M_int_prp_Complex + M_int_prc + M_int_prc_Complex + M_cell_prp + M_cell_prc + M_end_prp + M_end_prp_Complex + M_end_prc + M_end_prc_Complex) / (fBloodForSampling * (V_pls_prp + V_pls_prc + V_bc_prp + V_bc_prc) + V_int_prp + V_int_prc + V_cell_prp + V_cell_prc + V_end_prp + V_end_prc)">
              <Paths>
                <Path path="24" as="25" dim="26" />
                <Path path="27" as="28" dim="26" />
                <Path path="34" as="35" dim="26" />
                <Path path="36" as="37" dim="26" />
                <Path path="42" as="43" dim="26" />
                <Path path="44" as="45" dim="26" />
                <Path path="50" as="51" dim="26" />
                <Path path="52" as="53" dim="26" />
                <Path path="58" as="59" dim="26" />
                <Path path="60" as="61" dim="26" />
                <Path path="474" as="475" dim="31" />
                <Path path="476" as="477" dim="31" />
                <Path path="478" as="479" dim="31" />
                <Path path="480" as="481" dim="31" />
                <Path path="482" as="483" dim="31" />
                <Path path="484" as="485" dim="31" />
                <Path path="29" as="30" dim="31" />
                <Path path="32" as="33" dim="31" />
                <Path path="54" as="55" dim="31" />
                <Path path="56" as="57" dim="31" />
                <Path path="38" as="39" dim="31" />
                <Path path="40" as="41" dim="31" />
                <Path path="46" as="47" dim="31" />
                <Path path="48" as="49" dim="31" />
                <Path path="62" as="63" dim="31" />
                <Path path="64" as="65" dim="31" />
                <Path path="398" as="291" />
              </Paths>
            </Formula>
            <Formula id="BaATUeagbkGPs0gUa1jZsQ" name="FractionObserver" dim="Fraction" formula="TotalDrugMass&gt;0 ? M/TotalDrugMass : 0">
              <Paths>
                <Path path="486" as="487" dim="31" />
                <Path path="488" as="489" dim="31" />
              </Paths>
            </Formula>
            <Formula id="DU0pDB2apE2JfgejbIHl0Q" name="FractionObserver" dim="Fraction" formula="TotalDrugMass&gt;0 ? M/TotalDrugMass : 0">
              <Paths>
                <Path path="486" as="487" dim="31" />
                <Path path="488" as="489" dim="31" />
              </Paths>
            </Formula>
            <Formula id="Bvr8LGFKWk2tROqzjzeKZA" name="FractionObserver" dim="Fraction" formula="TotalDrugMass&gt;0 ? M/TotalDrugMass : 0">
              <Paths>
                <Path path="486" as="487" dim="31" />
                <Path path="488" as="489" dim="31" />
              </Paths>
            </Formula>
            <Formula id="XmSVKDZp9UGVfjhKls6G5w" name="FractionOfDose_siRNA" dim="Fraction" formula="TotalDrugMass&gt;0 ? M/TotalDrugMass : 0">
              <Paths>
                <Path path="486" as="487" dim="31" />
                <Path path="490" as="489" dim="31" />
              </Paths>
            </Formula>
            <Formula id="Ds6u3ql5MECLIhVOrdKbsg" name="Fraction of dose-siRNA-Liver-Interstitial" dim="Fraction" formula="(M_periportal + M_pericentral)/TotalDrugMass">
              <Paths>
                <Path path="48" as="491" dim="31" />
                <Path path="46" as="492" dim="31" />
                <Path path="490" as="489" dim="31" />
              </Paths>
            </Formula>
            <Formula id="4MEWs6V1s0amkbzXtSR3rw" name="Fraction of dose-siRNA-Liver-Intracellular" dim="Fraction" formula="(M_periportal + M_pericentral)/TotalDrugMass">
              <Paths>
                <Path path="56" as="491" dim="31" />
                <Path path="54" as="492" dim="31" />
                <Path path="490" as="489" dim="31" />
              </Paths>
            </Formula>
            <Formula id="0fKUEBETskmqbQq3LwTpoQ" name="Fraction of dose-siRNA-Liver-BloodCells" dim="Fraction" formula="(M_periportal + M_pericentral)/TotalDrugMass">
              <Paths>
                <Path path="32" as="491" dim="31" />
                <Path path="29" as="492" dim="31" />
                <Path path="490" as="489" dim="31" />
              </Paths>
            </Formula>
            <Formula id="UXSJVUhCUUGJ8PIEPGWBfA" name="Fraction of dose-siRNA-Liver-Plasma" dim="Fraction" formula="(M_periportal + M_pericentral)/TotalDrugMass">
              <Paths>
                <Path path="64" as="491" dim="31" />
                <Path path="62" as="492" dim="31" />
                <Path path="490" as="489" dim="31" />
              </Paths>
            </Formula>
            <Formula id="TJMayB2oAkGiY7KJyhr46A" name="Fraction of dose-siRNA-Liver-Endosome" dim="Fraction" formula="(M_periportal + M_pericentral)/TotalDrugMass">
              <Paths>
                <Path path="40" as="491" dim="31" />
                <Path path="38" as="492" dim="31" />
                <Path path="490" as="489" dim="31" />
              </Paths>
            </Formula>
            <SumFormula id="8-oT2CAzOU6sXsr0WvjTfw" name="TotalFractionOfDose_siRNA" dim="Fraction" variable="M" formulaString="(TotalDrugMass &gt; 0 ? M_#i/TotalDrugMass : 0)">
              <Paths>
                <Path path="490" as="489" dim="31" />
              </Paths>
              <Criteria operator="And">
                <DescriptorConditions>
                  <MatchTagCondition tag="MOLECULE" />
                </DescriptorConditions>
              </Criteria>
            </SumFormula>
          </Formulas>
          <StringMap>
            <Map s="Organism|ArterialBlood|BloodCells|MOLECULE|Concentration" id="0" />
            <Map s="C_bc_art" id="1" />
            <Map s="Concentration (molar)" id="2" />
            <Map s="Organism|Bone|BloodCells|MOLECULE|Concentration" id="3" />
            <Map s="C_bc_bon" id="4" />
            <Map s="Organism|Fat|BloodCells|MOLECULE|Concentration" id="5" />
            <Map s="C_bc_fat" id="6" />
            <Map s="Organism|Muscle|BloodCells|MOLECULE|Concentration" id="7" />
            <Map s="C_bc_mus" id="8" />
            <Map s="Organism|Skin|BloodCells|MOLECULE|Concentration" id="9" />
            <Map s="C_bc_skn" id="10" />
            <Map s="Organism|ArterialBlood|Peripheral blood flow fraction" id="11" />
            <Map s="fQ_art" id="12" />
            <Map s="Fraction" id="13" />
            <Map s="Organism|Bone|Peripheral blood flow fraction" id="14" />
            <Map s="fQ_bon" id="15" />
            <Map s="Organism|Fat|Peripheral blood flow fraction" id="16" />
            <Map s="fQ_fat" id="17" />
            <Map s="Organism|Muscle|Peripheral blood flow fraction" id="18" />
            <Map s="fQ_mus" id="19" />
            <Map s="Organism|Skin|Peripheral blood flow fraction" id="20" />
            <Map s="fQ_skn" id="21" />
            <Map s="..|Concentration" id="22" />
            <Map s="Concentration" id="23" />
            <Map s="Organism|Liver|Pericentral|BloodCells|Volume" id="24" />
            <Map s="V_bc_prc" id="25" />
            <Map s="Volume" id="26" />
            <Map s="Organism|Liver|Periportal|BloodCells|Volume" id="27" />
            <Map s="V_bc_prp" id="28" />
            <Map s="Organism|Liver|Pericentral|BloodCells|MOLECULE" id="29" />
            <Map s="M_bc_prc" id="30" />
            <Map s="Amount" id="31" />
            <Map s="Organism|Liver|Periportal|BloodCells|MOLECULE" id="32" />
            <Map s="M_bc_prp" id="33" />
            <Map s="Organism|Liver|Pericentral|Endosome|Volume" id="34" />
            <Map s="V_end_prc" id="35" />
            <Map s="Organism|Liver|Periportal|Endosome|Volume" id="36" />
            <Map s="V_end_prp" id="37" />
            <Map s="Organism|Liver|Pericentral|Endosome|MOLECULE" id="38" />
            <Map s="M_end_prc" id="39" />
            <Map s="Organism|Liver|Periportal|Endosome|MOLECULE" id="40" />
            <Map s="M_end_prp" id="41" />
            <Map s="Organism|Liver|Pericentral|Interstitial|Volume" id="42" />
            <Map s="V_int_prc" id="43" />
            <Map s="Organism|Liver|Periportal|Interstitial|Volume" id="44" />
            <Map s="V_int_prp" id="45" />
            <Map s="Organism|Liver|Pericentral|Interstitial|MOLECULE" id="46" />
            <Map s="M_int_prc" id="47" />
            <Map s="Organism|Liver|Periportal|Interstitial|MOLECULE" id="48" />
            <Map s="M_int_prp" id="49" />
            <Map s="Organism|Liver|Pericentral|Intracellular|Volume" id="50" />
            <Map s="V_cell_prc" id="51" />
            <Map s="Organism|Liver|Periportal|Intracellular|Volume" id="52" />
            <Map s="V_cell_prp" id="53" />
            <Map s="Organism|Liver|Pericentral|Intracellular|MOLECULE" id="54" />
            <Map s="M_cell_prc" id="55" />
            <Map s="Organism|Liver|Periportal|Intracellular|MOLECULE" id="56" />
            <Map s="M_cell_prp" id="57" />
            <Map s="Organism|Liver|Pericentral|Plasma|Volume" id="58" />
            <Map s="V_pls_prc" id="59" />
            <Map s="Organism|Liver|Periportal|Plasma|Volume" id="60" />
            <Map s="V_pls_prp" id="61" />
            <Map s="Organism|Liver|Pericentral|Plasma|MOLECULE" id="62" />
            <Map s="M_pls_prc" id="63" />
            <Map s="Organism|Liver|Periportal|Plasma|MOLECULE" id="64" />
            <Map s="M_pls_prp" id="65" />
            <Map s="..|Effective concentration in lumen" id="66" />
            <Map s="EffectiveLumenConcentration" id="67" />
            <Map s="Organism|Lumen|Caecum|MOLECULE" id="68" />
            <Map s="M_cae" id="69" />
            <Map s="Organism|Lumen|ColonAscendens|MOLECULE" id="70" />
            <Map s="M_colasc" id="71" />
            <Map s="Organism|Lumen|ColonDescendens|MOLECULE" id="72" />
            <Map s="M_coldesc" id="73" />
            <Map s="Organism|Lumen|ColonSigmoid|MOLECULE" id="74" />
            <Map s="M_colsigm" id="75" />
            <Map s="Organism|Lumen|ColonTransversum|MOLECULE" id="76" />
            <Map s="M_coltrans" id="77" />
            <Map s="Organism|Lumen|Duodenum|MOLECULE" id="78" />
            <Map s="M_duo" id="79" />
            <Map s="Organism|Lumen|Feces|MOLECULE" id="80" />
            <Map s="M_fec" id="81" />
            <Map s="Organism|Lumen|LowerIleum|MOLECULE" id="82" />
            <Map s="M_lil" id="83" />
            <Map s="Organism|Lumen|LowerJejunum|MOLECULE" id="84" />
            <Map s="M_lje" id="85" />
            <Map s="Organism|Lumen|Rectum|MOLECULE" id="86" />
            <Map s="M_rect" id="87" />
            <Map s="Organism|Lumen|Stomach|MOLECULE" id="88" />
            <Map s="M_sto" id="89" />
            <Map s="Organism|Lumen|UpperIleum|MOLECULE" id="90" />
            <Map s="M_uil" id="91" />
            <Map s="Organism|Lumen|UpperJejunum|MOLECULE" id="92" />
            <Map s="M_uje" id="93" />
            <Map s="Neighborhoods|Lumen_sto_Lumen_duo|MOLECULE|Oral mass absorbed" id="94" />
            <Map s="Mabs_Mucosa" id="95" />
            <Map s="MOLECULE|Total oral drug mass" id="96" />
            <Map s="TotalOralDrugMass" id="97" />
            <Map s="MassAbsorbed" id="98" />
            <Map s="OralDrugMass" id="99" />
            <Map s="..|Oral mass absorbed segment" id="100" />
            <Map s="..|..|Interstitial|MOLECULE|Concentration" id="101" />
            <Map s="C_int" id="102" />
            <Map s="..|..|Interstitial|MOLECULE|Partition coefficient (water/container)" id="103" />
            <Map s="K_water_int" id="104" />
            <Map s="Organism|Liver|Pericentral|Interstitial|MOLECULE|Partition coefficient (water/container)" id="105" />
            <Map s="K_water_int_prc" id="106" />
            <Map s="Organism|Liver|Periportal|Interstitial|MOLECULE|Partition coefficient (water/container)" id="107" />
            <Map s="K_water_int_prp" id="108" />
            <Map s="..|..|Intracellular|MOLECULE|Concentration" id="109" />
            <Map s="C_cell" id="110" />
            <Map s="..|..|Intracellular|MOLECULE|Partition coefficient (water/container)" id="111" />
            <Map s="K_water_cell" id="112" />
            <Map s="Organism|Liver|Pericentral|Intracellular|MOLECULE|Partition coefficient (water/container)" id="113" />
            <Map s="K_water_cell_prc" id="114" />
            <Map s="Organism|Liver|Periportal|Intracellular|MOLECULE|Partition coefficient (water/container)" id="115" />
            <Map s="K_water_cell_prp" id="116" />
            <Map s="Organism|ArterialBlood|Plasma|MOLECULE|Concentration" id="117" />
            <Map s="C_pls_art" id="118" />
            <Map s="Organism|Bone|Plasma|MOLECULE|Concentration" id="119" />
            <Map s="C_pls_bon" id="120" />
            <Map s="Organism|Fat|Plasma|MOLECULE|Concentration" id="121" />
            <Map s="C_pls_fat" id="122" />
            <Map s="Organism|Muscle|Plasma|MOLECULE|Concentration" id="123" />
            <Map s="C_pls_mus" id="124" />
            <Map s="Organism|Skin|Plasma|MOLECULE|Concentration" id="125" />
            <Map s="C_pls_skn" id="126" />
            <Map s="C_pls" id="127" />
            <Map s="MOLECULE|Fraction unbound (plasma)" id="128" />
            <Map s="fu" id="129" />
            <Map s="..|..|Endosome|Volume" id="130" />
            <Map s="V_end" id="131" />
            <Map s="..|..|Interstitial|Volume" id="132" />
            <Map s="V_int" id="133" />
            <Map s="..|..|Intracellular|Volume" id="134" />
            <Map s="V_cell" id="135" />
            <Map s="..|..|Endosome|MOLECULE|Concentration" id="136" />
            <Map s="C_end" id="137" />
            <Map s="Organism|LargeIntestine|Endosome|Volume" id="138" />
            <Map s="Organism|LargeIntestine|Mucosa|Caecum|Endosome|Volume" id="139" />
            <Map s="V_end_cae" id="140" />
            <Map s="Organism|LargeIntestine|Mucosa|ColonAscendens|Endosome|Volume" id="141" />
            <Map s="V_end_colasc" id="142" />
            <Map s="Organism|LargeIntestine|Mucosa|ColonDescendens|Endosome|Volume" id="143" />
            <Map s="V_end_coldesc" id="144" />
            <Map s="Organism|LargeIntestine|Mucosa|ColonSigmoid|Endosome|Volume" id="145" />
            <Map s="V_end_colsigm" id="146" />
            <Map s="Organism|LargeIntestine|Mucosa|ColonTransversum|Endosome|Volume" id="147" />
            <Map s="V_end_coltrans" id="148" />
            <Map s="Organism|LargeIntestine|Mucosa|Rectum|Endosome|Volume" id="149" />
            <Map s="V_end_rect" id="150" />
            <Map s="Organism|LargeIntestine|Interstitial|Volume" id="151" />
            <Map s="Organism|LargeIntestine|Mucosa|Caecum|Interstitial|Volume" id="152" />
            <Map s="V_int_cae" id="153" />
            <Map s="Organism|LargeIntestine|Mucosa|ColonAscendens|Interstitial|Volume" id="154" />
            <Map s="V_int_colasc" id="155" />
            <Map s="Organism|LargeIntestine|Mucosa|ColonDescendens|Interstitial|Volume" id="156" />
            <Map s="V_int_coldesc" id="157" />
            <Map s="Organism|LargeIntestine|Mucosa|ColonSigmoid|Interstitial|Volume" id="158" />
            <Map s="V_int_colsigm" id="159" />
            <Map s="Organism|LargeIntestine|Mucosa|ColonTransversum|Interstitial|Volume" id="160" />
            <Map s="V_int_coltrans" id="161" />
            <Map s="Organism|LargeIntestine|Mucosa|Rectum|Interstitial|Volume" id="162" />
            <Map s="V_int_rect" id="163" />
            <Map s="Organism|LargeIntestine|Intracellular|Volume" id="164" />
            <Map s="Organism|LargeIntestine|Mucosa|Caecum|Intracellular|Volume" id="165" />
            <Map s="V_cell_cae" id="166" />
            <Map s="Organism|LargeIntestine|Mucosa|ColonAscendens|Intracellular|Volume" id="167" />
            <Map s="V_cell_colasc" id="168" />
            <Map s="Organism|LargeIntestine|Mucosa|ColonDescendens|Intracellular|Volume" id="169" />
            <Map s="V_cell_coldesc" id="170" />
            <Map s="Organism|LargeIntestine|Mucosa|ColonSigmoid|Intracellular|Volume" id="171" />
            <Map s="V_cell_colsigm" id="172" />
            <Map s="Organism|LargeIntestine|Mucosa|ColonTransversum|Intracellular|Volume" id="173" />
            <Map s="V_cell_coltrans" id="174" />
            <Map s="Organism|LargeIntestine|Mucosa|Rectum|Intracellular|Volume" id="175" />
            <Map s="V_cell_rect" id="176" />
            <Map s="Organism|LargeIntestine|Intracellular|MOLECULE" id="177" />
            <Map s="M_cell" id="178" />
            <Map s="Organism|LargeIntestine|Mucosa|Caecum|Intracellular|MOLECULE" id="179" />
            <Map s="M_cell_cae" id="180" />
            <Map s="Organism|LargeIntestine|Mucosa|ColonAscendens|Intracellular|MOLECULE" id="181" />
            <Map s="M_cell_colasc" id="182" />
            <Map s="Organism|LargeIntestine|Mucosa|ColonDescendens|Intracellular|MOLECULE" id="183" />
            <Map s="M_cell_coldesc" id="184" />
            <Map s="Organism|LargeIntestine|Mucosa|ColonSigmoid|Intracellular|MOLECULE" id="185" />
            <Map s="M_cell_colsigm" id="186" />
            <Map s="Organism|LargeIntestine|Mucosa|ColonTransversum|Intracellular|MOLECULE" id="187" />
            <Map s="M_cell_coltrans" id="188" />
            <Map s="Organism|LargeIntestine|Mucosa|Rectum|Intracellular|MOLECULE" id="189" />
            <Map s="M_cell_rect" id="190" />
            <Map s="Organism|LargeIntestine|Endosome|MOLECULE" id="191" />
            <Map s="M_end" id="192" />
            <Map s="Organism|LargeIntestine|Mucosa|Caecum|Endosome|MOLECULE" id="193" />
            <Map s="M_end_cae" id="194" />
            <Map s="Organism|LargeIntestine|Mucosa|ColonAscendens|Endosome|MOLECULE" id="195" />
            <Map s="M_end_colasc" id="196" />
            <Map s="Organism|LargeIntestine|Mucosa|ColonDescendens|Endosome|MOLECULE" id="197" />
            <Map s="M_end_coldesc" id="198" />
            <Map s="Organism|LargeIntestine|Mucosa|ColonSigmoid|Endosome|MOLECULE" id="199" />
            <Map s="M_end_colsigm" id="200" />
            <Map s="Organism|LargeIntestine|Mucosa|ColonTransversum|Endosome|MOLECULE" id="201" />
            <Map s="M_end_coltrans" id="202" />
            <Map s="Organism|LargeIntestine|Mucosa|Rectum|Endosome|MOLECULE" id="203" />
            <Map s="M_end_rect" id="204" />
            <Map s="Organism|LargeIntestine|Interstitial|MOLECULE" id="205" />
            <Map s="M_int" id="206" />
            <Map s="Organism|LargeIntestine|Mucosa|Caecum|Interstitial|MOLECULE" id="207" />
            <Map s="M_int_cae" id="208" />
            <Map s="Organism|LargeIntestine|Mucosa|ColonAscendens|Interstitial|MOLECULE" id="209" />
            <Map s="M_int_colasc" id="210" />
            <Map s="Organism|LargeIntestine|Mucosa|ColonDescendens|Interstitial|MOLECULE" id="211" />
            <Map s="M_int_coldesc" id="212" />
            <Map s="Organism|LargeIntestine|Mucosa|ColonSigmoid|Interstitial|MOLECULE" id="213" />
            <Map s="M_int_colsigm" id="214" />
            <Map s="Organism|LargeIntestine|Mucosa|ColonTransversum|Interstitial|MOLECULE" id="215" />
            <Map s="M_int_coltrans" id="216" />
            <Map s="Organism|LargeIntestine|Mucosa|Rectum|Interstitial|MOLECULE" id="217" />
            <Map s="M_int_rect" id="218" />
            <Map s="Organism|SmallIntestine|Endosome|Volume" id="219" />
            <Map s="Organism|SmallIntestine|Mucosa|Duodenum|Endosome|Volume" id="220" />
            <Map s="V_end_duo" id="221" />
            <Map s="Organism|SmallIntestine|Mucosa|LowerIleum|Endosome|Volume" id="222" />
            <Map s="V_end_lil" id="223" />
            <Map s="Organism|SmallIntestine|Mucosa|LowerJejunum|Endosome|Volume" id="224" />
            <Map s="V_end_lje" id="225" />
            <Map s="Organism|SmallIntestine|Mucosa|UpperIleum|Endosome|Volume" id="226" />
            <Map s="V_end_uil" id="227" />
            <Map s="Organism|SmallIntestine|Mucosa|UpperJejunum|Endosome|Volume" id="228" />
            <Map s="V_end_uje" id="229" />
            <Map s="Organism|SmallIntestine|Interstitial|Volume" id="230" />
            <Map s="Organism|SmallIntestine|Mucosa|Duodenum|Interstitial|Volume" id="231" />
            <Map s="V_int_duo" id="232" />
            <Map s="Organism|SmallIntestine|Mucosa|LowerIleum|Interstitial|Volume" id="233" />
            <Map s="V_int_lil" id="234" />
            <Map s="Organism|SmallIntestine|Mucosa|LowerJejunum|Interstitial|Volume" id="235" />
            <Map s="V_int_lje" id="236" />
            <Map s="Organism|SmallIntestine|Mucosa|UpperIleum|Interstitial|Volume" id="237" />
            <Map s="V_int_uil" id="238" />
            <Map s="Organism|SmallIntestine|Mucosa|UpperJejunum|Interstitial|Volume" id="239" />
            <Map s="V_int_uje" id="240" />
            <Map s="Organism|SmallIntestine|Intracellular|Volume" id="241" />
            <Map s="Organism|SmallIntestine|Mucosa|Duodenum|Intracellular|Volume" id="242" />
            <Map s="V_cell_duo" id="243" />
            <Map s="Organism|SmallIntestine|Mucosa|LowerIleum|Intracellular|Volume" id="244" />
            <Map s="V_cell_lil" id="245" />
            <Map s="Organism|SmallIntestine|Mucosa|LowerJejunum|Intracellular|Volume" id="246" />
            <Map s="V_cell_lje" id="247" />
            <Map s="Organism|SmallIntestine|Mucosa|UpperIleum|Intracellular|Volume" id="248" />
            <Map s="V_cell_uil" id="249" />
            <Map s="Organism|SmallIntestine|Mucosa|UpperJejunum|Intracellular|Volume" id="250" />
            <Map s="V_cell_uje" id="251" />
            <Map s="Organism|SmallIntestine|Intracellular|MOLECULE" id="252" />
            <Map s="Organism|SmallIntestine|Mucosa|Duodenum|Intracellular|MOLECULE" id="253" />
            <Map s="M_cell_duo" id="254" />
            <Map s="Organism|SmallIntestine|Mucosa|LowerIleum|Intracellular|MOLECULE" id="255" />
            <Map s="M_cell_lil" id="256" />
            <Map s="Organism|SmallIntestine|Mucosa|LowerJejunum|Intracellular|MOLECULE" id="257" />
            <Map s="M_cell_lje" id="258" />
            <Map s="Organism|SmallIntestine|Mucosa|UpperIleum|Intracellular|MOLECULE" id="259" />
            <Map s="M_cell_uil" id="260" />
            <Map s="Organism|SmallIntestine|Mucosa|UpperJejunum|Intracellular|MOLECULE" id="261" />
            <Map s="M_cell_uje" id="262" />
            <Map s="Organism|SmallIntestine|Endosome|MOLECULE" id="263" />
            <Map s="Organism|SmallIntestine|Mucosa|Duodenum|Endosome|MOLECULE" id="264" />
            <Map s="M_end_duo" id="265" />
            <Map s="Organism|SmallIntestine|Mucosa|LowerIleum|Endosome|MOLECULE" id="266" />
            <Map s="M_end_lil" id="267" />
            <Map s="Organism|SmallIntestine|Mucosa|LowerJejunum|Endosome|MOLECULE" id="268" />
            <Map s="M_end_lje" id="269" />
            <Map s="Organism|SmallIntestine|Mucosa|UpperIleum|Endosome|MOLECULE" id="270" />
            <Map s="M_end_uil" id="271" />
            <Map s="Organism|SmallIntestine|Mucosa|UpperJejunum|Endosome|MOLECULE" id="272" />
            <Map s="M_end_uje" id="273" />
            <Map s="Organism|SmallIntestine|Interstitial|MOLECULE" id="274" />
            <Map s="Organism|SmallIntestine|Mucosa|Duodenum|Interstitial|MOLECULE" id="275" />
            <Map s="M_int_duo" id="276" />
            <Map s="Organism|SmallIntestine|Mucosa|LowerIleum|Interstitial|MOLECULE" id="277" />
            <Map s="M_int_lil" id="278" />
            <Map s="Organism|SmallIntestine|Mucosa|LowerJejunum|Interstitial|MOLECULE" id="279" />
            <Map s="M_int_lje" id="280" />
            <Map s="Organism|SmallIntestine|Mucosa|UpperIleum|Interstitial|MOLECULE" id="281" />
            <Map s="M_int_uil" id="282" />
            <Map s="Organism|SmallIntestine|Mucosa|UpperJejunum|Interstitial|MOLECULE" id="283" />
            <Map s="M_int_uje" id="284" />
            <Map s="..|..|BloodCells|MOLECULE|Concentration" id="285" />
            <Map s="C_bc" id="286" />
            <Map s="..|..|Plasma|MOLECULE|Concentration" id="287" />
            <Map s="Organism|Hematocrit" id="288" />
            <Map s="HCT" id="289" />
            <Map s="..|..|Fraction of blood for sampling" id="290" />
            <Map s="fBloodForSampling" id="291" />
            <Map s="..|..|BloodCells|Volume" id="292" />
            <Map s="V_bc" id="293" />
            <Map s="..|..|Plasma|Volume" id="294" />
            <Map s="V_pls" id="295" />
            <Map s="..|..|BloodCells|MOLECULE" id="296" />
            <Map s="M_bc" id="297" />
            <Map s="..|..|Intracellular|MOLECULE" id="298" />
            <Map s="..|..|Endosome|MOLECULE" id="299" />
            <Map s="..|..|Interstitial|MOLECULE" id="300" />
            <Map s="..|..|Plasma|MOLECULE" id="301" />
            <Map s="M_pls" id="302" />
            <Map s="Organism|LargeIntestine|BloodCells|Volume" id="303" />
            <Map s="Organism|LargeIntestine|Mucosa|Caecum|BloodCells|Volume" id="304" />
            <Map s="V_bc_cae" id="305" />
            <Map s="Organism|LargeIntestine|Mucosa|ColonAscendens|BloodCells|Volume" id="306" />
            <Map s="V_bc_colasc" id="307" />
            <Map s="Organism|LargeIntestine|Mucosa|ColonDescendens|BloodCells|Volume" id="308" />
            <Map s="V_bc_coldesc" id="309" />
            <Map s="Organism|LargeIntestine|Mucosa|ColonSigmoid|BloodCells|Volume" id="310" />
            <Map s="V_bc_colsigm" id="311" />
            <Map s="Organism|LargeIntestine|Mucosa|ColonTransversum|BloodCells|Volume" id="312" />
            <Map s="V_bc_coltrans" id="313" />
            <Map s="Organism|LargeIntestine|Mucosa|Rectum|BloodCells|Volume" id="314" />
            <Map s="V_bc_rect" id="315" />
            <Map s="Organism|LargeIntestine|Plasma|Volume" id="316" />
            <Map s="Organism|LargeIntestine|Mucosa|Caecum|Plasma|Volume" id="317" />
            <Map s="V_pls_cae" id="318" />
            <Map s="Organism|LargeIntestine|Mucosa|ColonAscendens|Plasma|Volume" id="319" />
            <Map s="V_pls_colasc" id="320" />
            <Map s="Organism|LargeIntestine|Mucosa|ColonDescendens|Plasma|Volume" id="321" />
            <Map s="V_pls_coldesc" id="322" />
            <Map s="Organism|LargeIntestine|Mucosa|ColonSigmoid|Plasma|Volume" id="323" />
            <Map s="V_pls_colsigm" id="324" />
            <Map s="Organism|LargeIntestine|Mucosa|ColonTransversum|Plasma|Volume" id="325" />
            <Map s="V_pls_coltrans" id="326" />
            <Map s="Organism|LargeIntestine|Mucosa|Rectum|Plasma|Volume" id="327" />
            <Map s="V_pls_rect" id="328" />
            <Map s="Organism|LargeIntestine|BloodCells|MOLECULE" id="329" />
            <Map s="Organism|LargeIntestine|Mucosa|Caecum|BloodCells|MOLECULE" id="330" />
            <Map s="M_bc_cae" id="331" />
            <Map s="Organism|LargeIntestine|Mucosa|ColonAscendens|BloodCells|MOLECULE" id="332" />
            <Map s="M_bc_colasc" id="333" />
            <Map s="Organism|LargeIntestine|Mucosa|ColonDescendens|BloodCells|MOLECULE" id="334" />
            <Map s="M_bc_coldesc" id="335" />
            <Map s="Organism|LargeIntestine|Mucosa|ColonSigmoid|BloodCells|MOLECULE" id="336" />
            <Map s="M_bc_colsigm" id="337" />
            <Map s="Organism|LargeIntestine|Mucosa|ColonTransversum|BloodCells|MOLECULE" id="338" />
            <Map s="M_bc_coltrans" id="339" />
            <Map s="Organism|LargeIntestine|Mucosa|Rectum|BloodCells|MOLECULE" id="340" />
            <Map s="M_bc_rect" id="341" />
            <Map s="Organism|LargeIntestine|Plasma|MOLECULE" id="342" />
            <Map s="Organism|LargeIntestine|Mucosa|Caecum|Plasma|MOLECULE" id="343" />
            <Map s="M_pls_cae" id="344" />
            <Map s="Organism|LargeIntestine|Mucosa|ColonAscendens|Plasma|MOLECULE" id="345" />
            <Map s="M_pls_colasc" id="346" />
            <Map s="Organism|LargeIntestine|Mucosa|ColonDescendens|Plasma|MOLECULE" id="347" />
            <Map s="M_pls_coldesc" id="348" />
            <Map s="Organism|LargeIntestine|Mucosa|ColonSigmoid|Plasma|MOLECULE" id="349" />
            <Map s="M_pls_colsigm" id="350" />
            <Map s="Organism|LargeIntestine|Mucosa|ColonTransversum|Plasma|MOLECULE" id="351" />
            <Map s="M_pls_coltrans" id="352" />
            <Map s="Organism|LargeIntestine|Mucosa|Rectum|Plasma|MOLECULE" id="353" />
            <Map s="M_pls_rect" id="354" />
            <Map s="Organism|LargeIntestine|Fraction of blood for sampling" id="355" />
            <Map s="..|..|Endosome|siRNA-FcRn_Complex" id="356" />
            <Map s="M_end_Complex" id="357" />
            <Map s="..|..|Mucosa|Caecum|Endosome|siRNA-FcRn_Complex" id="358" />
            <Map s="M_end_cae_Complex" id="359" />
            <Map s="..|..|Mucosa|ColonAscendens|Endosome|siRNA-FcRn_Complex" id="360" />
            <Map s="M_end_colasc_Complex" id="361" />
            <Map s="..|..|Mucosa|ColonDescendens|Endosome|siRNA-FcRn_Complex" id="362" />
            <Map s="M_end_coldesc_Complex" id="363" />
            <Map s="..|..|Mucosa|ColonSigmoid|Endosome|siRNA-FcRn_Complex" id="364" />
            <Map s="M_end_colsigm_Complex" id="365" />
            <Map s="..|..|Mucosa|ColonTransversum|Endosome|siRNA-FcRn_Complex" id="366" />
            <Map s="M_end_coltrans_Complex" id="367" />
            <Map s="..|..|Mucosa|Rectum|Endosome|siRNA-FcRn_Complex" id="368" />
            <Map s="M_end_rect_Complex" id="369" />
            <Map s="..|..|Interstitial|siRNA-FcRn_Complex" id="370" />
            <Map s="M_int_Complex" id="371" />
            <Map s="..|..|Mucosa|Caecum|Interstitial|siRNA-FcRn_Complex" id="372" />
            <Map s="M_int_cae_Complex" id="373" />
            <Map s="..|..|Mucosa|ColonAscendens|Interstitial|siRNA-FcRn_Complex" id="374" />
            <Map s="M_int_colasc_Complex" id="375" />
            <Map s="..|..|Mucosa|ColonDescendens|Interstitial|siRNA-FcRn_Complex" id="376" />
            <Map s="M_int_coldesc_Complex" id="377" />
            <Map s="..|..|Mucosa|ColonSigmoid|Interstitial|siRNA-FcRn_Complex" id="378" />
            <Map s="M_int_colsigm_Complex" id="379" />
            <Map s="..|..|Mucosa|ColonTransversum|Interstitial|siRNA-FcRn_Complex" id="380" />
            <Map s="M_int_coltrans_Complex" id="381" />
            <Map s="..|..|Mucosa|Rectum|Interstitial|siRNA-FcRn_Complex" id="382" />
            <Map s="M_int_rect_Complex" id="383" />
            <Map s="..|..|Plasma|siRNA-FcRn_Complex" id="384" />
            <Map s="M_pls_Complex" id="385" />
            <Map s="..|..|Mucosa|Caecum|Plasma|siRNA-FcRn_Complex" id="386" />
            <Map s="M_pls_cae_Complex" id="387" />
            <Map s="..|..|Mucosa|ColonAscendens|Plasma|siRNA-FcRn_Complex" id="388" />
            <Map s="M_pls_colasc_Complex" id="389" />
            <Map s="..|..|Mucosa|ColonDescendens|Plasma|siRNA-FcRn_Complex" id="390" />
            <Map s="M_pls_coldesc_Complex" id="391" />
            <Map s="..|..|Mucosa|ColonSigmoid|Plasma|siRNA-FcRn_Complex" id="392" />
            <Map s="M_pls_colsigm_Complex" id="393" />
            <Map s="..|..|Mucosa|ColonTransversum|Plasma|siRNA-FcRn_Complex" id="394" />
            <Map s="M_pls_coltrans_Complex" id="395" />
            <Map s="..|..|Mucosa|Rectum|Plasma|siRNA-FcRn_Complex" id="396" />
            <Map s="M_pls_rect_Complex" id="397" />
            <Map s="Organism|Liver|Fraction of blood for sampling" id="398" />
            <Map s="Organism|SmallIntestine|BloodCells|Volume" id="399" />
            <Map s="Organism|SmallIntestine|Mucosa|Duodenum|BloodCells|Volume" id="400" />
            <Map s="V_bc_duo" id="401" />
            <Map s="Organism|SmallIntestine|Mucosa|LowerIleum|BloodCells|Volume" id="402" />
            <Map s="V_bc_lil" id="403" />
            <Map s="Organism|SmallIntestine|Mucosa|LowerJejunum|BloodCells|Volume" id="404" />
            <Map s="V_bc_lje" id="405" />
            <Map s="Organism|SmallIntestine|Mucosa|UpperIleum|BloodCells|Volume" id="406" />
            <Map s="V_bc_uil" id="407" />
            <Map s="Organism|SmallIntestine|Mucosa|UpperJejunum|BloodCells|Volume" id="408" />
            <Map s="V_bc_uje" id="409" />
            <Map s="Organism|SmallIntestine|Plasma|Volume" id="410" />
            <Map s="Organism|SmallIntestine|Mucosa|Duodenum|Plasma|Volume" id="411" />
            <Map s="V_pls_duo" id="412" />
            <Map s="Organism|SmallIntestine|Mucosa|LowerIleum|Plasma|Volume" id="413" />
            <Map s="V_pls_lil" id="414" />
            <Map s="Organism|SmallIntestine|Mucosa|LowerJejunum|Plasma|Volume" id="415" />
            <Map s="V_pls_lje" id="416" />
            <Map s="Organism|SmallIntestine|Mucosa|UpperIleum|Plasma|Volume" id="417" />
            <Map s="V_pls_uil" id="418" />
            <Map s="Organism|SmallIntestine|Mucosa|UpperJejunum|Plasma|Volume" id="419" />
            <Map s="V_pls_uje" id="420" />
            <Map s="Organism|SmallIntestine|BloodCells|MOLECULE" id="421" />
            <Map s="Organism|SmallIntestine|Mucosa|Duodenum|BloodCells|MOLECULE" id="422" />
            <Map s="M_bc_duo" id="423" />
            <Map s="Organism|SmallIntestine|Mucosa|LowerIleum|BloodCells|MOLECULE" id="424" />
            <Map s="M_bc_lil" id="425" />
            <Map s="Organism|SmallIntestine|Mucosa|LowerJejunum|BloodCells|MOLECULE" id="426" />
            <Map s="M_bc_lje" id="427" />
            <Map s="Organism|SmallIntestine|Mucosa|UpperIleum|BloodCells|MOLECULE" id="428" />
            <Map s="M_bc_uil" id="429" />
            <Map s="Organism|SmallIntestine|Mucosa|UpperJejunum|BloodCells|MOLECULE" id="430" />
            <Map s="M_bc_uje" id="431" />
            <Map s="Organism|SmallIntestine|Plasma|MOLECULE" id="432" />
            <Map s="Organism|SmallIntestine|Mucosa|Duodenum|Plasma|MOLECULE" id="433" />
            <Map s="M_pls_duo" id="434" />
            <Map s="Organism|SmallIntestine|Mucosa|LowerIleum|Plasma|MOLECULE" id="435" />
            <Map s="M_pls_lil" id="436" />
            <Map s="Organism|SmallIntestine|Mucosa|LowerJejunum|Plasma|MOLECULE" id="437" />
            <Map s="M_pls_lje" id="438" />
            <Map s="Organism|SmallIntestine|Mucosa|UpperIleum|Plasma|MOLECULE" id="439" />
            <Map s="M_pls_uil" id="440" />
            <Map s="Organism|SmallIntestine|Mucosa|UpperJejunum|Plasma|MOLECULE" id="441" />
            <Map s="M_pls_uje" id="442" />
            <Map s="Organism|SmallIntestine|Fraction of blood for sampling" id="443" />
            <Map s="..|..|Mucosa|Duodenum|Endosome|siRNA-FcRn_Complex" id="444" />
            <Map s="M_end_duo_Complex" id="445" />
            <Map s="..|..|Mucosa|LowerIleum|Endosome|siRNA-FcRn_Complex" id="446" />
            <Map s="M_end_lil_Complex" id="447" />
            <Map s="..|..|Mucosa|LowerJejunum|Endosome|siRNA-FcRn_Complex" id="448" />
            <Map s="M_end_lje_Complex" id="449" />
            <Map s="..|..|Mucosa|UpperIleum|Endosome|siRNA-FcRn_Complex" id="450" />
            <Map s="M_end_uil_Complex" id="451" />
            <Map s="..|..|Mucosa|UpperJejunum|Endosome|siRNA-FcRn_Complex" id="452" />
            <Map s="M_end_uje_Complex" id="453" />
            <Map s="..|..|Mucosa|Duodenum|Interstitial|siRNA-FcRn_Complex" id="454" />
            <Map s="M_int_duo_Complex" id="455" />
            <Map s="..|..|Mucosa|LowerIleum|Interstitial|siRNA-FcRn_Complex" id="456" />
            <Map s="M_int_lil_Complex" id="457" />
            <Map s="..|..|Mucosa|LowerJejunum|Interstitial|siRNA-FcRn_Complex" id="458" />
            <Map s="M_int_lje_Complex" id="459" />
            <Map s="..|..|Mucosa|UpperIleum|Interstitial|siRNA-FcRn_Complex" id="460" />
            <Map s="M_int_uil_Complex" id="461" />
            <Map s="..|..|Mucosa|UpperJejunum|Interstitial|siRNA-FcRn_Complex" id="462" />
            <Map s="M_int_uje_Complex" id="463" />
            <Map s="..|..|Mucosa|Duodenum|Plasma|siRNA-FcRn_Complex" id="464" />
            <Map s="M_pls_duo_Complex" id="465" />
            <Map s="..|..|Mucosa|LowerIleum|Plasma|siRNA-FcRn_Complex" id="466" />
            <Map s="M_pls_lil_Complex" id="467" />
            <Map s="..|..|Mucosa|LowerJejunum|Plasma|siRNA-FcRn_Complex" id="468" />
            <Map s="M_pls_lje_Complex" id="469" />
            <Map s="..|..|Mucosa|UpperIleum|Plasma|siRNA-FcRn_Complex" id="470" />
            <Map s="M_pls_uil_Complex" id="471" />
            <Map s="..|..|Mucosa|UpperJejunum|Plasma|siRNA-FcRn_Complex" id="472" />
            <Map s="M_pls_uje_Complex" id="473" />
            <Map s="Organism|Liver|Pericentral|Endosome|siRNA-FcRn_Complex" id="474" />
            <Map s="M_end_prc_Complex" id="475" />
            <Map s="Organism|Liver|Periportal|Endosome|siRNA-FcRn_Complex" id="476" />
            <Map s="M_end_prp_Complex" id="477" />
            <Map s="Organism|Liver|Pericentral|Interstitial|siRNA-FcRn_Complex" id="478" />
            <Map s="M_int_prc_Complex" id="479" />
            <Map s="Organism|Liver|Periportal|Interstitial|siRNA-FcRn_Complex" id="480" />
            <Map s="M_int_prp_Complex" id="481" />
            <Map s="Organism|Liver|Pericentral|Plasma|siRNA-FcRn_Complex" id="482" />
            <Map s="M_pls_prc_Complex" id="483" />
            <Map s="Organism|Liver|Periportal|Plasma|siRNA-FcRn_Complex" id="484" />
            <Map s="M_pls_prp_Complex" id="485" />
            <Map s=".." id="486" />
            <Map s="M" id="487" />
            <Map s="MOLECULE|Total drug mass" id="488" />
            <Map s="TotalDrugMass" id="489" />
            <Map s="siRNA|Total drug mass" id="490" />
            <Map s="M_periportal" id="491" />
            <Map s="M_pericentral" id="492" />
          </StringMap>
        </FormulaCache>
      </Observers>
      <EventGroups id="qRlSL-V2Tka9rUbR6hhsgA" name="Event_SC" icon="EventGroup" bbVersion="13">
        <Creation createdAt="5250532235699851460" createdBy="EMLV" creationMode="New" origin="PKSim" version="11.2" internalVersion="79" />
        <Builders>
          <EventGroupBuilder id="8Hr5gAahDkyQT-ZkhA4GXg" name="Applications" icon="Applications" mode="Logical" containerType="EventGroup">
            <Children>
              <EventGroupBuilder id="poBMF1OGjUORlRsaRydecw" name="1 mg/kg" mode="Logical" containerType="EventGroup">
                <Children>
                  <EventGroupBuilder id="by1RtGNUsECG_MhQ86jn2w" name="1stOrder" icon="Formulation" mode="Logical" containerType="Formulation">
                    <Children>
                      <Parameter id="K3Aq6oLU8kSRpAt66xJE6g" name="t1/2" description="Half-life of drug release" icon="Parameter" persistable="0" isFixedValue="0" dim="Time" quantityType="Parameter" negativeValuesAllowed="1" isDefault="0" value="6" displayUnit="h">
                        <Info min="0" flag="122" seq="1" ref="0" bb="8" group="28" />
                      </Parameter>
                      <ApplicationBuilder id="thm-uDKDwUe2OWIWaBCEnw" name="Application_1" icon="UserDefined" mode="Logical" containerType="Application" eventGroupType="UserDefined" moleculeName="siRNA">
                        <Tags>
                          <Tag value="Application" />
                          <Tag value="Application_1" />
                          <Tag value="ApplicationRoot" />
                        </Tags>
                        <Children>
                          <TransportBuilder id="iVl1Q6DCy0K9-5TiYGkmww" name="FirstOrder_Transport" description="First Order transport" mode="Logical" containerType="Other" dimension="Amount per time" createProcessRateParameter="0" processRateParameterPersistable="0" formula="KFwtKlbLpUS0Hhivvjnaww" transportType="0">
                            <Tags>
                              <Tag value="Application" />
                              <Tag value="Application_1" />
                            </Tags>
                            <SourceCriteria operator="And">
                              <DescriptorConditions>
                                <MatchTagCondition tag="Application" />
                                <MatchTagCondition tag="ApplicationRoot" />
                                <MatchTagCondition tag="Application_1" />
                              </DescriptorConditions>
                            </SourceCriteria>
                            <TargetCriteria operator="And">
                              <DescriptorConditions>
                                <MatchTagCondition tag="ArterialBlood" />
                                <MatchTagCondition tag="Plasma" />
                              </DescriptorConditions>
                            </TargetCriteria>
                            <MoleculeList forAll="1" />
                          </TransportBuilder>
                          <Parameter id="nBa6Q3fR4UyiKarz7StPNA" name="Application rate" description="Application rate" icon="Parameter" persistable="0" isFixedValue="0" dim="Amount per time" quantityType="Parameter" negativeValuesAllowed="1" isDefault="1" value="0" displayUnit="µmol/min">
                            <Info min="0" flag="52" seq="500" ref="0" bb="2" group="88" />
                          </Parameter>
                          <EventBuilder id="A5XQNayDb0OYPnVS5JKkXw" name="Application_StartEvent" description="Start event for application" oneTime="1" formula="THbMnj0sKEKUlPW3pLlWKQ">
                            <Tags>
                              <Tag value="Application" />
                              <Tag value="Application_1" />
                            </Tags>
                            <Assignments>
                              <EventAssignmentBuilder id="RjDe72hoOEyE17o54X5GNg" name="Assignment_1" useAsValue="0" dimension="Amount per time" formula="9iRFqXskb0qXXX9GgrEGKA">
                                <ObjectPath path="0" />
                              </EventAssignmentBuilder>
                            </Assignments>
                          </EventBuilder>
                          <Container id="XF4L7_qZcEaaXNg7gQYVQQ" name="ProtocolSchemaItem" description="Protocol Schema Item" mode="Logical" containerType="Other">
                            <Tags>
                              <Tag value="Application" />
                              <Tag value="Application_1" />
                            </Tags>
                            <Children>
                              <Parameter id="EfiCjrVlM06PlLDTz2Zd3A" name="Start time" description="Start time of application" icon="Parameter" persistable="0" isFixedValue="0" dim="Time" quantityType="Parameter" negativeValuesAllowed="1" isDefault="1" value="0" displayUnit="h">
                                <Info min="0" flag="58" seq="1" ref="0" bb="16" group="88" />
                              </Parameter>
                              <Parameter id="dvClycyLSU6C2kBfxmT7Tw" name="Dose" description="Dose" icon="Parameter" persistable="0" isFixedValue="0" dim="Mass" quantityType="Parameter" negativeValuesAllowed="1" formula="P7Bvpv8PNEOYmRluZV9ktw" isDefault="1" displayUnit="mg">
                                <Info min="0" flag="50" seq="2" ref="0" bb="2" group="88" />
                              </Parameter>
                              <Parameter id="niarpwGNXkCeqEJ_4nlLVQ" name="DosePerBodySurfaceArea" description="Dose" icon="Parameter" persistable="0" isFixedValue="0" dim="Dose per body surface area" quantityType="Parameter" negativeValuesAllowed="1" isDefault="1" value="0" displayUnit="mg/m²">
                                <Info min="0" flag="50" seq="2" ref="0" bb="2" group="88" />
                              </Parameter>
                              <Parameter id="bW8jgtnJS0e34Zq6AIZD0A" name="DosePerBodyWeight" description="Dose" icon="Parameter" persistable="0" isFixedValue="0" dim="Dose per body weight" quantityType="Parameter" negativeValuesAllowed="1" isDefault="1" value="1E-06" displayUnit="mg/kg">
                                <Info min="0" flag="58" seq="2" ref="0" bb="16" group="88" />
                              </Parameter>
                              <Parameter id="8PkFA_Hi6UqcQM9zr435ng" name="DrugMass" description="Drug mass of application" icon="Parameter" persistable="0" isFixedValue="0" dim="Amount" quantityType="Parameter" negativeValuesAllowed="1" formula="-Zsl4Z7n-kG0TMxztNK61w" isDefault="1" displayUnit="µmol">
                                <Tags>
                                  <Tag value="MOLECULE" />
                                </Tags>
                                <Info min="0" flag="54" seq="2" ref="0" bb="2" group="88" />
                              </Parameter>
                              <Parameter id="Iw7PMd9dB0Sqk9NJxl3okQ" name="F" icon="Parameter" persistable="0" isFixedValue="0" quantityType="Parameter" negativeValuesAllowed="1" isDefault="0" value="1">
                                <Info flag="10" seq="1" ref="0" bb="2" group="143" />
                              </Parameter>
                            </Children>
                          </Container>
                          <ApplicationMoleculeBuilder id="lLv82KDEw0C4E1Ju8DFReg" name="Application_1" formula="S4-UPWKpm0SW2TMbaClQTg">
                            <RelativeContainerPath path="1" />
                          </ApplicationMoleculeBuilder>
                        </Children>
                        <SourceCriteria operator="And">
                          <DescriptorConditions>
                            <MatchTagCondition tag="Applications" />
                          </DescriptorConditions>
                        </SourceCriteria>
                      </ApplicationBuilder>
                    </Children>
                    <SourceCriteria operator="And" />
                  </EventGroupBuilder>
                </Children>
                <SourceCriteria operator="And" />
              </EventGroupBuilder>
            </Children>
            <SourceCriteria operator="And">
              <DescriptorConditions>
                <MatchTagCondition tag="RootContainer" />
              </DescriptorConditions>
            </SourceCriteria>
          </EventGroupBuilder>
        </Builders>
        <FormulaCache>
          <Formulas>
            <Formula id="KFwtKlbLpUS0Hhivvjnaww" name="ApplicationTransportSimple" dim="Amount per time" formula="ApplicationRate">
              <Paths>
                <Path path="0" as="2" dim="3" />
              </Paths>
            </Formula>
            <Formula id="9iRFqXskb0qXXX9GgrEGKA" name="ApplicationRate_FirstOrder" dim="Amount per time" formula="(tHalf &gt; 0) ? (DrugMass*F) * exp(-(Time - StartTime) * ln(2) / tHalf) * ln(2) / tHalf : 0">
              <Paths>
                <Path path="4" as="5" dim="6" />
                <Path path="7" as="8" dim="9" />
                <Path path="10" as="11" dim="6" />
                <TimePath />
                <Path path="12" as="13" />
              </Paths>
            </Formula>
            <Formula id="THbMnj0sKEKUlPW3pLlWKQ" name="AppStartEventCondition" formula="Time=StartTime">
              <Paths>
                <Path path="14" as="11" dim="6" />
                <TimePath />
              </Paths>
            </Formula>
            <Formula id="P7Bvpv8PNEOYmRluZV9ktw" name="PARAM_Application_DoseFromDosePerBodyWeight" dim="Mass" formula="DosePerBodyWeight * BW">
              <Paths>
                <Path path="15" as="16" dim="17" />
                <Path path="18" as="19" dim="20" />
              </Paths>
            </Formula>
            <Formula id="-Zsl4Z7n-kG0TMxztNK61w" name="PARAM_Application_DrugMass" dim="Amount" formula="Dose / MW">
              <Paths>
                <Path path="21" as="22" dim="20" />
                <Path path="23" as="24" dim="25" />
              </Paths>
            </Formula>
            <Formula id="S4-UPWKpm0SW2TMbaClQTg" name="DrugMass" dim="Amount" formula="DrugMass">
              <Paths>
                <Path path="26" as="8" dim="9" />
              </Paths>
            </Formula>
          </Formulas>
          <StringMap>
            <Map s="..|..|Application rate" id="0" />
            <Map s="..|Application_1" id="1" />
            <Map s="ApplicationRate" id="2" />
            <Map s="Amount per time" id="3" />
            <Map s="..|..|..|t1/2" id="4" />
            <Map s="tHalf" id="5" />
            <Map s="Time" id="6" />
            <Map s="..|..|ProtocolSchemaItem|DrugMass" id="7" />
            <Map s="DrugMass" id="8" />
            <Map s="Amount" id="9" />
            <Map s="..|..|ProtocolSchemaItem|Start time" id="10" />
            <Map s="StartTime" id="11" />
            <Map s="..|..|ProtocolSchemaItem|F" id="12" />
            <Map s="F" id="13" />
            <Map s="..|ProtocolSchemaItem|Start time" id="14" />
            <Map s="..|DosePerBodyWeight" id="15" />
            <Map s="DosePerBodyWeight" id="16" />
            <Map s="Dose per body weight" id="17" />
            <Map s="Organism|Weight" id="18" />
            <Map s="BW" id="19" />
            <Map s="Mass" id="20" />
            <Map s="..|Dose" id="21" />
            <Map s="Dose" id="22" />
            <Map s="MOLECULE|Molecular weight" id="23" />
            <Map s="MW" id="24" />
            <Map s="Molecular weight" id="25" />
            <Map s="..|ProtocolSchemaItem|DrugMass" id="26" />
          </StringMap>
        </FormulaCache>
      </EventGroups>
      <PassiveTransports id="HBVdOHBlEkWc9Pcx49Fg4w" name="Passive_4" icon="PassiveTransport" bbVersion="26">
        <Creation createdAt="5250532235699851460" createdBy="EMLV" creationMode="New" origin="PKSim" version="11.2" internalVersion="79" />
        <Builders>
          <TransportBuilder id="1vSJvDTECEedtnm387QFQg" name="DrugAbsorption_para" description="Drug absorption paracellular" mode="Logical" containerType="Other" dimension="Amount per time" createProcessRateParameter="1" processRateParameterPersistable="0" formula="Jv-zuDZqFkOwJzNCkIMYkQ" transportType="0">
            <SourceCriteria operator="And">
              <DescriptorConditions>
                <MatchTagCondition tag="Lumen" />
              </DescriptorConditions>
            </SourceCriteria>
            <TargetCriteria operator="And">
              <DescriptorConditions>
                <MatchTagCondition tag="Mucosa" />
                <MatchTagCondition tag="Plasma" />
                <MatchTagCondition tag="SmallIntestineSegment" />
              </DescriptorConditions>
            </TargetCriteria>
            <MoleculeList forAll="1" />
          </TransportBuilder>
          <TransportBuilder id="L6R1h5aE_kqCW8v71PNRng" name="DrugAbsorption_trans" description="Drug absorption transcellular" mode="Logical" containerType="Other" dimension="Amount per time" createProcessRateParameter="1" processRateParameterPersistable="0" formula="DVS0ELqPsU-2GG4horcgOw" transportType="0">
            <SourceCriteria operator="And">
              <DescriptorConditions>
                <NotMatchTagCondition tag="Feces" />
                <MatchTagCondition tag="Lumen" />
              </DescriptorConditions>
            </SourceCriteria>
            <TargetCriteria operator="And">
              <DescriptorConditions>
                <MatchTagCondition tag="Intracellular" />
                <MatchTagCondition tag="Mucosa" />
              </DescriptorConditions>
            </TargetCriteria>
            <MoleculeList forAll="1" />
          </TransportBuilder>
          <TransportBuilder id="Hcb1H-kR9kSzQhbruRMP0A" name="EndosomalSpecificClearance_FirstOrder" description="Specific first order clearance by vascular endosomes" icon="Metabolism" mode="Logical" containerType="Other" dimension="Amount per time" createProcessRateParameter="0" processRateParameterPersistable="0" formula="epV1n8q8ZUyTvd4vkvb-_w" transportType="0">
            <SourceCriteria operator="And">
              <DescriptorConditions>
                <MatchTagCondition tag="Endosome" />
                <NotInContainerCondition tag="Liver" />
              </DescriptorConditions>
            </SourceCriteria>
            <TargetCriteria operator="And">
              <DescriptorConditions>
                <MatchTagCondition tag="EndosomalClearance" />
              </DescriptorConditions>
            </TargetCriteria>
            <MoleculeList forAll="1">
              <MoleculeNamesToExclude>
                <MoleculeNamesToExcludeChild>siRNA-FcRn_Complex</MoleculeNamesToExcludeChild>
              </MoleculeNamesToExclude>
            </MoleculeList>
          </TransportBuilder>
          <TransportBuilder id="dGh4OLKGu0u8Zo_snCuFDw" name="IgG_SrcToPlasma" description="IgG_SrcToPlasma" mode="Logical" containerType="Other" dimension="Amount per time" createProcessRateParameter="0" processRateParameterPersistable="0" formula="HVwd12_ADEO8SlIB_HtCkQ" transportType="0">
            <SourceCriteria operator="And">
              <DescriptorConditions>
                <MatchTagCondition tag="Endogenous_IgG" />
                <MatchTagCondition tag="IgG_Source" />
              </DescriptorConditions>
            </SourceCriteria>
            <TargetCriteria operator="And">
              <DescriptorConditions>
                <MatchTagCondition tag="Endogenous_IgG" />
                <MatchTagCondition tag="Plasma" />
              </DescriptorConditions>
            </TargetCriteria>
            <MoleculeList forAll="0">
              <MoleculeNames>
                <MoleculeNamesChild>LigandEndo</MoleculeNamesChild>
              </MoleculeNames>
            </MoleculeList>
          </TransportBuilder>
          <TransportBuilder id="T34aKER0F0aAGFtXIvLljg" name="LumenDrugTransport_cae" description="Lumen drug transport from Lower Ileum to Cecum" mode="Logical" containerType="Other" dimension="Amount per time" createProcessRateParameter="0" processRateParameterPersistable="0" formula="o1JcFMFl70WGUG_y4_U0Sw" transportType="0">
            <SourceCriteria operator="And">
              <DescriptorConditions>
                <MatchTagCondition tag="LowerIleum" />
                <MatchTagCondition tag="Lumen" />
              </DescriptorConditions>
            </SourceCriteria>
            <TargetCriteria operator="And">
              <DescriptorConditions>
                <MatchTagCondition tag="Caecum" />
                <MatchTagCondition tag="Lumen" />
              </DescriptorConditions>
            </TargetCriteria>
            <MoleculeList forAll="1" />
          </TransportBuilder>
          <TransportBuilder id="tXr4DXfytkCssr0-5ojsFg" name="LumenDrugTransport_colasc" description="Lumen drug transport from Cecum to Colon Ascendens" mode="Logical" containerType="Other" dimension="Amount per time" createProcessRateParameter="0" processRateParameterPersistable="0" formula="o1JcFMFl70WGUG_y4_U0Sw" transportType="0">
            <SourceCriteria operator="And">
              <DescriptorConditions>
                <MatchTagCondition tag="Caecum" />
                <MatchTagCondition tag="Lumen" />
              </DescriptorConditions>
            </SourceCriteria>
            <TargetCriteria operator="And">
              <DescriptorConditions>
                <MatchTagCondition tag="ColonAscendens" />
                <MatchTagCondition tag="Lumen" />
              </DescriptorConditions>
            </TargetCriteria>
            <MoleculeList forAll="1" />
          </TransportBuilder>
          <TransportBuilder id="oe84_L4xaUCHodnOLPFYbw" name="LumenDrugTransport_coldesc" description="Lumen drug transport from Colon Transversum to Colon Descendens" mode="Logical" containerType="Other" dimension="Amount per time" createProcessRateParameter="0" processRateParameterPersistable="0" formula="o1JcFMFl70WGUG_y4_U0Sw" transportType="0">
            <SourceCriteria operator="And">
              <DescriptorConditions>
                <MatchTagCondition tag="ColonTransversum" />
                <MatchTagCondition tag="Lumen" />
              </DescriptorConditions>
            </SourceCriteria>
            <TargetCriteria operator="And">
              <DescriptorConditions>
                <MatchTagCondition tag="ColonDescendens" />
                <MatchTagCondition tag="Lumen" />
              </DescriptorConditions>
            </TargetCriteria>
            <MoleculeList forAll="1" />
          </TransportBuilder>
          <TransportBuilder id="mavWtwkWr0CXoPCPE2KgMw" name="LumenDrugTransport_colsigm" description="Lumen drug transport from Colon Descendens to Colon Sigmoid" mode="Logical" containerType="Other" dimension="Amount per time" createProcessRateParameter="0" processRateParameterPersistable="0" formula="o1JcFMFl70WGUG_y4_U0Sw" transportType="0">
            <SourceCriteria operator="And">
              <DescriptorConditions>
                <MatchTagCondition tag="ColonDescendens" />
                <MatchTagCondition tag="Lumen" />
              </DescriptorConditions>
            </SourceCriteria>
            <TargetCriteria operator="And">
              <DescriptorConditions>
                <MatchTagCondition tag="ColonSigmoid" />
                <MatchTagCondition tag="Lumen" />
              </DescriptorConditions>
            </TargetCriteria>
            <MoleculeList forAll="1" />
          </TransportBuilder>
          <TransportBuilder id="6QeE72F-YkO2LjBJs7Qakg" name="LumenDrugTransport_coltrans" description="Lumen drug transport from Colon Ascendens to Colon Transversum" mode="Logical" containerType="Other" dimension="Amount per time" createProcessRateParameter="0" processRateParameterPersistable="0" formula="o1JcFMFl70WGUG_y4_U0Sw" transportType="0">
            <SourceCriteria operator="And">
              <DescriptorConditions>
                <MatchTagCondition tag="ColonAscendens" />
                <MatchTagCondition tag="Lumen" />
              </DescriptorConditions>
            </SourceCriteria>
            <TargetCriteria operator="And">
              <DescriptorConditions>
                <MatchTagCondition tag="ColonTransversum" />
                <MatchTagCondition tag="Lumen" />
              </DescriptorConditions>
            </TargetCriteria>
            <MoleculeList forAll="1" />
          </TransportBuilder>
          <TransportBuilder id="CB2mRy8kHU6nIQZpdhhOtA" name="LumenDrugTransport_duo" description="Lumen drug transport from Stomach to Duodenum" mode="Logical" containerType="Other" dimension="Amount per time" createProcessRateParameter="0" processRateParameterPersistable="0" formula="o1JcFMFl70WGUG_y4_U0Sw" transportType="0">
            <SourceCriteria operator="And">
              <DescriptorConditions>
                <MatchTagCondition tag="Lumen" />
                <MatchTagCondition tag="Stomach" />
              </DescriptorConditions>
            </SourceCriteria>
            <TargetCriteria operator="And">
              <DescriptorConditions>
                <MatchTagCondition tag="Duodenum" />
                <MatchTagCondition tag="Lumen" />
              </DescriptorConditions>
            </TargetCriteria>
            <MoleculeList forAll="1" />
          </TransportBuilder>
          <TransportBuilder id="fFrfLL2glUelaQThsm9UMw" name="LumenDrugTransport_fec" description="Lumen drug transport from Rectum to Feces" mode="Logical" containerType="Other" dimension="Amount per time" createProcessRateParameter="0" processRateParameterPersistable="0" formula="Nts1J-14FEKSQqeNRjF5uQ" transportType="0">
            <SourceCriteria operator="And">
              <DescriptorConditions>
                <MatchTagCondition tag="Lumen" />
                <MatchTagCondition tag="Rectum" />
              </DescriptorConditions>
            </SourceCriteria>
            <TargetCriteria operator="And">
              <DescriptorConditions>
                <MatchTagCondition tag="Feces" />
                <MatchTagCondition tag="Lumen" />
              </DescriptorConditions>
            </TargetCriteria>
            <MoleculeList forAll="1" />
          </TransportBuilder>
          <TransportBuilder id="lYROP_knFU2Y5FTDv02Tlg" name="LumenDrugTransport_lil" description="Lumen drug transport from Upper Ileum to Lower Ileum" mode="Logical" containerType="Other" dimension="Amount per time" createProcessRateParameter="0" processRateParameterPersistable="0" formula="o1JcFMFl70WGUG_y4_U0Sw" transportType="0">
            <SourceCriteria operator="And">
              <DescriptorConditions>
                <MatchTagCondition tag="Lumen" />
                <MatchTagCondition tag="UpperIleum" />
              </DescriptorConditions>
            </SourceCriteria>
            <TargetCriteria operator="And">
              <DescriptorConditions>
                <MatchTagCondition tag="LowerIleum" />
                <MatchTagCondition tag="Lumen" />
              </DescriptorConditions>
            </TargetCriteria>
            <MoleculeList forAll="1" />
          </TransportBuilder>
          <TransportBuilder id="A_fVFyb4nkGYarTPXDQRaQ" name="LumenDrugTransport_lje" description="Lumen drug transport from Upper Jejunum to Lower Jejunum" mode="Logical" containerType="Other" dimension="Amount per time" createProcessRateParameter="0" processRateParameterPersistable="0" formula="o1JcFMFl70WGUG_y4_U0Sw" transportType="0">
            <SourceCriteria operator="And">
              <DescriptorConditions>
                <MatchTagCondition tag="Lumen" />
                <MatchTagCondition tag="UpperJejunum" />
              </DescriptorConditions>
            </SourceCriteria>
            <TargetCriteria operator="And">
              <DescriptorConditions>
                <MatchTagCondition tag="LowerJejunum" />
                <MatchTagCondition tag="Lumen" />
              </DescriptorConditions>
            </TargetCriteria>
            <MoleculeList forAll="1" />
          </TransportBuilder>
          <TransportBuilder id="eOHjr5rEyEOUyC_-jnAY_A" name="LumenDrugTransport_rect" description="Lumen drug transport from Colon Sigmoid to Rectum" mode="Logical" containerType="Other" dimension="Amount per time" createProcessRateParameter="0" processRateParameterPersistable="0" formula="o1JcFMFl70WGUG_y4_U0Sw" transportType="0">
            <SourceCriteria operator="And">
              <DescriptorConditions>
                <MatchTagCondition tag="ColonSigmoid" />
                <MatchTagCondition tag="Lumen" />
              </DescriptorConditions>
            </SourceCriteria>
            <TargetCriteria operator="And">
              <DescriptorConditions>
                <MatchTagCondition tag="Lumen" />
                <MatchTagCondition tag="Rectum" />
              </DescriptorConditions>
            </TargetCriteria>
            <MoleculeList forAll="1" />
          </TransportBuilder>
          <TransportBuilder id="nygKh38n2kasxAyUi0dZCQ" name="LumenDrugTransport_uil" description="Lumen drug transport from Lower Jejunum to Upper Ileum" mode="Logical" containerType="Other" dimension="Amount per time" createProcessRateParameter="0" processRateParameterPersistable="0" formula="o1JcFMFl70WGUG_y4_U0Sw" transportType="0">
            <SourceCriteria operator="And">
              <DescriptorConditions>
                <MatchTagCondition tag="LowerJejunum" />
                <MatchTagCondition tag="Lumen" />
              </DescriptorConditions>
            </SourceCriteria>
            <TargetCriteria operator="And">
              <DescriptorConditions>
                <MatchTagCondition tag="Lumen" />
                <MatchTagCondition tag="UpperIleum" />
              </DescriptorConditions>
            </TargetCriteria>
            <MoleculeList forAll="1" />
          </TransportBuilder>
          <TransportBuilder id="SOdYcKw9rkODxo5OGzvq9g" name="LumenDrugTransport_uje" description="Lumen drug transport from Duodenum to Upper Jejunum" mode="Logical" containerType="Other" dimension="Amount per time" createProcessRateParameter="0" processRateParameterPersistable="0" formula="o1JcFMFl70WGUG_y4_U0Sw" transportType="0">
            <SourceCriteria operator="And">
              <DescriptorConditions>
                <MatchTagCondition tag="Duodenum" />
                <MatchTagCondition tag="Lumen" />
              </DescriptorConditions>
            </SourceCriteria>
            <TargetCriteria operator="And">
              <DescriptorConditions>
                <MatchTagCondition tag="Lumen" />
                <MatchTagCondition tag="UpperJejunum" />
              </DescriptorConditions>
            </TargetCriteria>
            <MoleculeList forAll="1" />
          </TransportBuilder>
          <TransportBuilder id="ngky9OP0t06aqDJkXGK1WQ" name="MassTransferBloodPool2OrgPl" description="Mass transfer from Arterial Blood: Plasma to organ: Plasma" mode="Logical" containerType="Other" dimension="Amount per time" createProcessRateParameter="0" processRateParameterPersistable="0" formula="HmLnQTrIaE-xRMaQxOUtsQ" transportType="0">
            <SourceCriteria operator="And">
              <DescriptorConditions>
                <MatchTagCondition tag="ArterialBlood" />
                <MatchTagCondition tag="Plasma" />
              </DescriptorConditions>
            </SourceCriteria>
            <TargetCriteria operator="And">
              <DescriptorConditions>
                <NotMatchTagCondition tag="ArterialBlood" />
                <NotMatchTagCondition tag="Lung" />
                <MatchTagCondition tag="Plasma" />
              </DescriptorConditions>
            </TargetCriteria>
            <MoleculeList forAll="1">
              <MoleculeNamesToExclude>
                <MoleculeNamesToExcludeChild>FcRn</MoleculeNamesToExcludeChild>
                <MoleculeNamesToExcludeChild>siRNA-FcRn_Complex</MoleculeNamesToExcludeChild>
              </MoleculeNamesToExclude>
            </MoleculeList>
          </TransportBuilder>
          <TransportBuilder id="-C1J-8rm20ayzZK30pXF9w" name="MassTransferBloodPool2OrgPl_liv" description="Mass transfer from Portal Vein: Plasma to Liver: Plasma" mode="Logical" containerType="Other" dimension="Amount per time" createProcessRateParameter="0" processRateParameterPersistable="0" formula="4lPMah86s0OT7yttjEX_-w" transportType="0">
            <SourceCriteria operator="And">
              <DescriptorConditions>
                <MatchTagCondition tag="Plasma" />
                <MatchTagCondition tag="PortalVein" />
              </DescriptorConditions>
            </SourceCriteria>
            <TargetCriteria operator="And">
              <DescriptorConditions>
                <MatchTagCondition tag="Liver" />
                <MatchTagCondition tag="Plasma" />
              </DescriptorConditions>
            </TargetCriteria>
            <MoleculeList forAll="1">
              <MoleculeNamesToExclude>
                <MoleculeNamesToExcludeChild>FcRn</MoleculeNamesToExcludeChild>
                <MoleculeNamesToExcludeChild>siRNA-FcRn_Complex</MoleculeNamesToExcludeChild>
              </MoleculeNamesToExclude>
            </MoleculeList>
          </TransportBuilder>
          <TransportBuilder id="8XRsEFTeYkmpFRpOnkIkng" name="MassTransferBloodPool2OrgPl_lng" description="Mass transfer from Venous Blood: Plasma to Lung: Plasma" mode="Logical" containerType="Other" dimension="Amount per time" createProcessRateParameter="0" processRateParameterPersistable="0" formula="S4taHZfsCUKugifFH2TaYg" transportType="0">
            <SourceCriteria operator="And">
              <DescriptorConditions>
                <MatchTagCondition tag="Plasma" />
                <MatchTagCondition tag="VenousBlood" />
              </DescriptorConditions>
            </SourceCriteria>
            <TargetCriteria operator="And">
              <DescriptorConditions>
                <MatchTagCondition tag="Lung" />
                <MatchTagCondition tag="Plasma" />
              </DescriptorConditions>
            </TargetCriteria>
            <MoleculeList forAll="1">
              <MoleculeNamesToExclude>
                <MoleculeNamesToExcludeChild>FcRn</MoleculeNamesToExcludeChild>
                <MoleculeNamesToExcludeChild>siRNA-FcRn_Complex</MoleculeNamesToExcludeChild>
              </MoleculeNamesToExclude>
            </MoleculeList>
          </TransportBuilder>
          <TransportBuilder id="EtuHnMK6NkyFA0gGo3SiPA" name="MassTransferBloodPool2OrgRBC" description="Mass transfer from ArterialBlood: BloodCells to organ: Blood Cells" mode="Logical" containerType="Other" dimension="Amount per time" createProcessRateParameter="0" processRateParameterPersistable="0" formula="kLVzR6-0BUWcRGh3aqmdeQ" transportType="0">
            <SourceCriteria operator="And">
              <DescriptorConditions>
                <MatchTagCondition tag="ArterialBlood" />
                <MatchTagCondition tag="BloodCells" />
              </DescriptorConditions>
            </SourceCriteria>
            <TargetCriteria operator="And">
              <DescriptorConditions>
                <NotMatchTagCondition tag="ArterialBlood" />
                <MatchTagCondition tag="BloodCells" />
                <NotMatchTagCondition tag="Lung" />
              </DescriptorConditions>
            </TargetCriteria>
            <MoleculeList forAll="1" />
          </TransportBuilder>
          <TransportBuilder id="73HVMKAHv0W-OUmIT8EnyA" name="MassTransferBloodPool2OrgRBC_liv" description="Mass transfer from Portal Vein: Blood Cells to Liver: Blood Cells" mode="Logical" containerType="Other" dimension="Amount per time" createProcessRateParameter="0" processRateParameterPersistable="0" formula="Kw-rvH9KDkmW-12swPmimg" transportType="0">
            <SourceCriteria operator="And">
              <DescriptorConditions>
                <MatchTagCondition tag="BloodCells" />
                <MatchTagCondition tag="PortalVein" />
              </DescriptorConditions>
            </SourceCriteria>
            <TargetCriteria operator="And">
              <DescriptorConditions>
                <MatchTagCondition tag="BloodCells" />
                <MatchTagCondition tag="Liver" />
              </DescriptorConditions>
            </TargetCriteria>
            <MoleculeList forAll="1" />
          </TransportBuilder>
          <TransportBuilder id="aSDSXe0v4kW2lbKy3FcuKA" name="MassTransferBloodPool2OrgRBC_lng" description="Mass transfer from Venous Blood: Blood Cells to Lung: Blood Cells" mode="Logical" containerType="Other" dimension="Amount per time" createProcessRateParameter="0" processRateParameterPersistable="0" formula="HgVDWsjJJE-n7sRk74tLOg" transportType="0">
            <SourceCriteria operator="And">
              <DescriptorConditions>
                <MatchTagCondition tag="BloodCells" />
                <MatchTagCondition tag="VenousBlood" />
              </DescriptorConditions>
            </SourceCriteria>
            <TargetCriteria operator="And">
              <DescriptorConditions>
                <MatchTagCondition tag="BloodCells" />
                <MatchTagCondition tag="Lung" />
              </DescriptorConditions>
            </TargetCriteria>
            <MoleculeList forAll="1" />
          </TransportBuilder>
          <TransportBuilder id="y8hTxecJYkGy03CjdI3obg" name="MassTransferLINToMucosaBC" description="Mass transfer from Large Intestine:Blood Cells to Mucosa: Blood Cells" mode="Logical" containerType="Other" dimension="Amount per time" createProcessRateParameter="0" processRateParameterPersistable="0" formula="cOU5OD05CkebCyAuso5nmQ" transportType="0">
            <SourceCriteria operator="And">
              <DescriptorConditions>
                <MatchTagCondition tag="BloodCells" />
                <MatchTagCondition tag="LargeIntestine" />
                <NotMatchTagCondition tag="Mucosa" />
              </DescriptorConditions>
            </SourceCriteria>
            <TargetCriteria operator="And">
              <DescriptorConditions>
                <MatchTagCondition tag="BloodCells" />
                <MatchTagCondition tag="Mucosa" />
              </DescriptorConditions>
            </TargetCriteria>
            <MoleculeList forAll="1" />
          </TransportBuilder>
          <TransportBuilder id="T_Tig10yjk6UZsfpeUoZ0w" name="MassTransferLINToMucosaPlasma" description="Mass transfer from Large Intestine:Plasma to Mucosa: Plasma" mode="Logical" containerType="Other" dimension="Amount per time" createProcessRateParameter="0" processRateParameterPersistable="0" formula="e48OgnMCqkan1z0xdsVzJQ" transportType="0">
            <SourceCriteria operator="And">
              <DescriptorConditions>
                <MatchTagCondition tag="LargeIntestine" />
                <NotMatchTagCondition tag="Mucosa" />
                <MatchTagCondition tag="Plasma" />
              </DescriptorConditions>
            </SourceCriteria>
            <TargetCriteria operator="And">
              <DescriptorConditions>
                <MatchTagCondition tag="Mucosa" />
                <MatchTagCondition tag="Plasma" />
              </DescriptorConditions>
            </TargetCriteria>
            <MoleculeList forAll="1">
              <MoleculeNamesToExclude>
                <MoleculeNamesToExcludeChild>FcRn</MoleculeNamesToExcludeChild>
                <MoleculeNamesToExcludeChild>siRNA-FcRn_Complex</MoleculeNamesToExcludeChild>
              </MoleculeNamesToExclude>
            </MoleculeList>
          </TransportBuilder>
          <TransportBuilder id="EJB60EjjEUWrdcFUwqOsKw" name="MassTransferLinPlasma2BloodPool_Pve" description="Mass transfer from Large Intestine :Plasma to Portal Vein: Plasma" mode="Logical" containerType="Other" dimension="Amount per time" createProcessRateParameter="0" processRateParameterPersistable="0" formula="EN2wolG0Ik6UzaXzgHI1LQ" transportType="0">
            <SourceCriteria operator="And">
              <DescriptorConditions>
                <MatchTagCondition tag="LargeIntestine" />
                <NotMatchTagCondition tag="Mucosa" />
                <MatchTagCondition tag="Plasma" />
              </DescriptorConditions>
            </SourceCriteria>
            <TargetCriteria operator="And">
              <DescriptorConditions>
                <MatchTagCondition tag="Plasma" />
                <MatchTagCondition tag="PortalVein" />
              </DescriptorConditions>
            </TargetCriteria>
            <MoleculeList forAll="1">
              <MoleculeNamesToExclude>
                <MoleculeNamesToExcludeChild>FcRn</MoleculeNamesToExcludeChild>
                <MoleculeNamesToExcludeChild>siRNA-FcRn_Complex</MoleculeNamesToExcludeChild>
              </MoleculeNamesToExclude>
            </MoleculeList>
          </TransportBuilder>
          <TransportBuilder id="08dpNQLEN0OumeC-2i3peg" name="MassTransferLinRBC2BloodPool_Pve" description="Mass transfer from Large Intestine to Portal Vein: Blood Cells" mode="Logical" containerType="Other" dimension="Amount per time" createProcessRateParameter="0" processRateParameterPersistable="0" formula="LQHhVakrwEiK7OMYhRLBLQ" transportType="0">
            <SourceCriteria operator="And">
              <DescriptorConditions>
                <MatchTagCondition tag="BloodCells" />
                <MatchTagCondition tag="LargeIntestine" />
                <NotMatchTagCondition tag="Mucosa" />
              </DescriptorConditions>
            </SourceCriteria>
            <TargetCriteria operator="And">
              <DescriptorConditions>
                <MatchTagCondition tag="BloodCells" />
                <MatchTagCondition tag="PortalVein" />
              </DescriptorConditions>
            </TargetCriteria>
            <MoleculeList forAll="1" />
          </TransportBuilder>
          <TransportBuilder id="JMPtRdDxc0afzsYnNGO1xA" name="MassTransferLymphOrgInt2BloodPool" description="Lymph mass transfer" mode="Logical" containerType="Other" dimension="Amount per time" createProcessRateParameter="0" processRateParameterPersistable="0" formula="OetiBX70BUiuJhlG4nUGhg" transportType="0">
            <SourceCriteria operator="And">
              <DescriptorConditions>
                <MatchTagCondition tag="Interstitial" />
              </DescriptorConditions>
            </SourceCriteria>
            <TargetCriteria operator="And">
              <DescriptorConditions>
                <MatchTagCondition tag="Plasma" />
                <MatchTagCondition tag="VenousBlood" />
              </DescriptorConditions>
            </TargetCriteria>
            <MoleculeList forAll="1">
              <MoleculeNamesToExclude>
                <MoleculeNamesToExcludeChild>FcRn</MoleculeNamesToExcludeChild>
                <MoleculeNamesToExcludeChild>siRNA-FcRn_Complex</MoleculeNamesToExcludeChild>
              </MoleculeNamesToExclude>
            </MoleculeList>
          </TransportBuilder>
          <TransportBuilder id="b_KFH-ANukin24nCDPeRaA" name="MassTransferLymphOrgInt2BloodPool_igg" description="Lymph mass transfer - Endogenous IgG" mode="Logical" containerType="Other" dimension="Amount per time" createProcessRateParameter="0" processRateParameterPersistable="0" formula="48GabqNTVUuxTnjeGom_dQ" transportType="0">
            <SourceCriteria operator="And">
              <DescriptorConditions>
                <MatchTagCondition tag="Endogenous_IgG" />
                <MatchTagCondition tag="Interstitial" />
              </DescriptorConditions>
            </SourceCriteria>
            <TargetCriteria operator="And">
              <DescriptorConditions>
                <MatchTagCondition tag="Endogenous_IgG" />
                <MatchTagCondition tag="Plasma" />
              </DescriptorConditions>
            </TargetCriteria>
            <MoleculeList forAll="0">
              <MoleculeNames>
                <MoleculeNamesChild>LigandEndo</MoleculeNamesChild>
              </MoleculeNames>
            </MoleculeList>
          </TransportBuilder>
          <TransportBuilder id="TBGtXXH18kKmKfxQdqPCuA" name="MassTransferMucosaToPveBC" description="Mass transfer from Mucosa:Blood Cells To Portal Vein: Blood Cells" mode="Logical" containerType="Other" dimension="Amount per time" createProcessRateParameter="0" processRateParameterPersistable="0" formula="N8Y80kABoECML9S-hTqmxg" transportType="0">
            <SourceCriteria operator="And">
              <DescriptorConditions>
                <MatchTagCondition tag="BloodCells" />
                <MatchTagCondition tag="Mucosa" />
              </DescriptorConditions>
            </SourceCriteria>
            <TargetCriteria operator="And">
              <DescriptorConditions>
                <MatchTagCondition tag="BloodCells" />
                <MatchTagCondition tag="PortalVein" />
              </DescriptorConditions>
            </TargetCriteria>
            <MoleculeList forAll="1" />
          </TransportBuilder>
          <TransportBuilder id="S9pbUj1ikUCjyaHrTFHzNg" name="MassTransferMucosaToPvePlasma" description="Mass transfer from Mucosa:Plasma To Portal Vein: Plasma" mode="Logical" containerType="Other" dimension="Amount per time" createProcessRateParameter="0" processRateParameterPersistable="0" formula="uBSUAKu9K0ydgNfbU2cXdQ" transportType="0">
            <SourceCriteria operator="And">
              <DescriptorConditions>
                <MatchTagCondition tag="Mucosa" />
                <MatchTagCondition tag="Plasma" />
              </DescriptorConditions>
            </SourceCriteria>
            <TargetCriteria operator="And">
              <DescriptorConditions>
                <MatchTagCondition tag="Plasma" />
                <MatchTagCondition tag="PortalVein" />
              </DescriptorConditions>
            </TargetCriteria>
            <MoleculeList forAll="1">
              <MoleculeNamesToExclude>
                <MoleculeNamesToExcludeChild>FcRn</MoleculeNamesToExcludeChild>
                <MoleculeNamesToExcludeChild>siRNA-FcRn_Complex</MoleculeNamesToExcludeChild>
              </MoleculeNamesToExclude>
            </MoleculeList>
          </TransportBuilder>
          <TransportBuilder id="qrDqRtfgjkenvrG5uEk_vg" name="MassTransferOrgPl2BloodPool" description="Mass transfer from organ: Plasma to Venous Blood: Plasma" mode="Logical" containerType="Other" dimension="Amount per time" createProcessRateParameter="0" processRateParameterPersistable="0" formula="9IabOGkKyUuPaQixEXLcsg" transportType="0">
            <SourceCriteria operator="And">
              <DescriptorConditions>
                <NotMatchTagCondition tag="Liver" />
                <NotMatchTagCondition tag="Lung" />
                <MatchTagCondition tag="Plasma" />
                <NotMatchTagCondition tag="VenousBlood" />
              </DescriptorConditions>
            </SourceCriteria>
            <TargetCriteria operator="And">
              <DescriptorConditions>
                <MatchTagCondition tag="Plasma" />
                <MatchTagCondition tag="VenousBlood" />
              </DescriptorConditions>
            </TargetCriteria>
            <MoleculeList forAll="1">
              <MoleculeNamesToExclude>
                <MoleculeNamesToExcludeChild>FcRn</MoleculeNamesToExcludeChild>
                <MoleculeNamesToExcludeChild>siRNA-FcRn_Complex</MoleculeNamesToExcludeChild>
              </MoleculeNamesToExclude>
            </MoleculeList>
          </TransportBuilder>
          <TransportBuilder id="gYp4ddPpVE2qS9OJpHK5BA" name="MassTransferOrgPl2BloodPool_Liv" description="Mass transfer from Liver: Plasma to Venous Blood: Plasma" mode="Logical" containerType="Other" dimension="Amount per time" createProcessRateParameter="0" processRateParameterPersistable="0" formula="jeQNO6ykt0uNVBG_JD46nA" transportType="0">
            <SourceCriteria operator="And">
              <DescriptorConditions>
                <MatchTagCondition tag="Liver" />
                <MatchTagCondition tag="Periportal" />
                <MatchTagCondition tag="Plasma" />
              </DescriptorConditions>
            </SourceCriteria>
            <TargetCriteria operator="And">
              <DescriptorConditions>
                <MatchTagCondition tag="Plasma" />
                <MatchTagCondition tag="VenousBlood" />
              </DescriptorConditions>
            </TargetCriteria>
            <MoleculeList forAll="1">
              <MoleculeNamesToExclude>
                <MoleculeNamesToExcludeChild>FcRn</MoleculeNamesToExcludeChild>
                <MoleculeNamesToExcludeChild>siRNA-FcRn_Complex</MoleculeNamesToExcludeChild>
              </MoleculeNamesToExclude>
            </MoleculeList>
          </TransportBuilder>
          <TransportBuilder id="VEpoi7bt1U6Z4Y0UoJ5UHQ" name="MassTransferOrgPl2BloodPool_Liv_Pericentral" description="Mass transfer from Liver: Plasma to Venous Blood: Plasma" mode="Logical" containerType="Other" dimension="Amount per time" createProcessRateParameter="0" processRateParameterPersistable="0" formula="NSTCdgAhQUOB4wjuCOjt8A" transportType="0">
            <SourceCriteria operator="And">
              <DescriptorConditions>
                <MatchTagCondition tag="Liver" />
                <MatchTagCondition tag="Pericentral" />
                <MatchTagCondition tag="Plasma" />
              </DescriptorConditions>
            </SourceCriteria>
            <TargetCriteria operator="And">
              <DescriptorConditions>
                <MatchTagCondition tag="Plasma" />
                <MatchTagCondition tag="VenousBlood" />
              </DescriptorConditions>
            </TargetCriteria>
            <MoleculeList forAll="1">
              <MoleculeNamesToExclude>
                <MoleculeNamesToExcludeChild>FcRn</MoleculeNamesToExcludeChild>
                <MoleculeNamesToExcludeChild>siRNA-FcRn_Complex</MoleculeNamesToExcludeChild>
              </MoleculeNamesToExclude>
            </MoleculeList>
          </TransportBuilder>
          <TransportBuilder id="FOOqeEbqLE-q8Z3xFcDEiA" name="MassTransferOrgPl2BloodPool_Lng" description="Mass transfer from Lung: Plasma to Arterial Blood: Plasma" mode="Logical" containerType="Other" dimension="Amount per time" createProcessRateParameter="0" processRateParameterPersistable="0" formula="PoENSU8qIEuDkv-7GLv5cw" transportType="0">
            <SourceCriteria operator="And">
              <DescriptorConditions>
                <MatchTagCondition tag="Lung" />
                <MatchTagCondition tag="Plasma" />
              </DescriptorConditions>
            </SourceCriteria>
            <TargetCriteria operator="And">
              <DescriptorConditions>
                <MatchTagCondition tag="ArterialBlood" />
                <MatchTagCondition tag="Plasma" />
              </DescriptorConditions>
            </TargetCriteria>
            <MoleculeList forAll="1">
              <MoleculeNamesToExclude>
                <MoleculeNamesToExcludeChild>FcRn</MoleculeNamesToExcludeChild>
                <MoleculeNamesToExcludeChild>siRNA-FcRn_Complex</MoleculeNamesToExcludeChild>
              </MoleculeNamesToExclude>
            </MoleculeList>
          </TransportBuilder>
          <TransportBuilder id="pqeLHbX7M0yl23Iv89gJ8g" name="MassTransferOrgPl2BloodPool_pve" description="Mass transfer from organ: Plasma to Portal Vein: Plasma" mode="Logical" containerType="Other" dimension="Amount per time" createProcessRateParameter="0" processRateParameterPersistable="0" formula="sidJ7275_EGiCrCHjMZIbw" transportType="0">
            <SourceCriteria operator="And">
              <DescriptorConditions>
                <NotMatchTagCondition tag="LargeIntestine" />
                <NotMatchTagCondition tag="Mucosa" />
                <MatchTagCondition tag="Plasma" />
                <MatchTagCondition tag="Portal Vein Supplying Organ" />
                <NotMatchTagCondition tag="SmallIntestine" />
              </DescriptorConditions>
            </SourceCriteria>
            <TargetCriteria operator="And">
              <DescriptorConditions>
                <MatchTagCondition tag="Plasma" />
                <MatchTagCondition tag="PortalVein" />
              </DescriptorConditions>
            </TargetCriteria>
            <MoleculeList forAll="1">
              <MoleculeNamesToExclude>
                <MoleculeNamesToExcludeChild>FcRn</MoleculeNamesToExcludeChild>
                <MoleculeNamesToExcludeChild>siRNA-FcRn_Complex</MoleculeNamesToExcludeChild>
              </MoleculeNamesToExclude>
            </MoleculeList>
          </TransportBuilder>
          <TransportBuilder id="qW2NqplY6kGXmYJkIhSrVA" name="MassTransferOrgRBC2BloodPool" description="Mass transfer from organ: Blood Cells to Arterial Blood: Blood Cells" mode="Logical" containerType="Other" dimension="Amount per time" createProcessRateParameter="0" processRateParameterPersistable="0" formula="PRTgABlndESKauy7IdghwA" transportType="0">
            <SourceCriteria operator="And">
              <DescriptorConditions>
                <MatchTagCondition tag="BloodCells" />
                <NotMatchTagCondition tag="Liver" />
                <NotMatchTagCondition tag="Lung" />
                <NotMatchTagCondition tag="VenousBlood" />
              </DescriptorConditions>
            </SourceCriteria>
            <TargetCriteria operator="And">
              <DescriptorConditions>
                <MatchTagCondition tag="BloodCells" />
                <MatchTagCondition tag="VenousBlood" />
              </DescriptorConditions>
            </TargetCriteria>
            <MoleculeList forAll="1" />
          </TransportBuilder>
          <TransportBuilder id="SSwxhPtnHkWs8IEaVLE4xA" name="MassTransferOrgRBC2BloodPool_Liv" description="Mass transfer from Liver: Blood Cells to Venous Blood: Blood Cells" mode="Logical" containerType="Other" dimension="Amount per time" createProcessRateParameter="0" processRateParameterPersistable="0" formula="vHM22_Fw60ab8atNXvEPKA" transportType="0">
            <SourceCriteria operator="And">
              <DescriptorConditions>
                <MatchTagCondition tag="BloodCells" />
                <MatchTagCondition tag="Liver" />
                <MatchTagCondition tag="Periportal" />
              </DescriptorConditions>
            </SourceCriteria>
            <TargetCriteria operator="And">
              <DescriptorConditions>
                <MatchTagCondition tag="BloodCells" />
                <MatchTagCondition tag="VenousBlood" />
              </DescriptorConditions>
            </TargetCriteria>
            <MoleculeList forAll="1" />
          </TransportBuilder>
          <TransportBuilder id="_L5na064zUezYFaxP2b12w" name="MassTransferOrgRBC2BloodPool_Liv_Pericentral" description="Mass transfer from Liver: Blood Cells to Venous Blood: Blood Cells" mode="Logical" containerType="Other" dimension="Amount per time" createProcessRateParameter="0" processRateParameterPersistable="0" formula="z6OY4WH7G0Sw1S3V7Vsxhg" transportType="0">
            <SourceCriteria operator="And">
              <DescriptorConditions>
                <MatchTagCondition tag="BloodCells" />
                <MatchTagCondition tag="Liver" />
                <MatchTagCondition tag="Pericentral" />
              </DescriptorConditions>
            </SourceCriteria>
            <TargetCriteria operator="And">
              <DescriptorConditions>
                <MatchTagCondition tag="BloodCells" />
                <MatchTagCondition tag="VenousBlood" />
              </DescriptorConditions>
            </TargetCriteria>
            <MoleculeList forAll="1" />
          </TransportBuilder>
          <TransportBuilder id="xK0dROF9RkSKPOf4Pi12AQ" name="MassTransferOrgRBC2BloodPool_Lng" description="Mass transfer from Lung: Blood Cells to Arterial Blood: Blood Cells" mode="Logical" containerType="Other" dimension="Amount per time" createProcessRateParameter="0" processRateParameterPersistable="0" formula="BcnBEeNdw06HxUhHBwwSkw" transportType="0">
            <SourceCriteria operator="And">
              <DescriptorConditions>
                <MatchTagCondition tag="BloodCells" />
                <MatchTagCondition tag="Lung" />
              </DescriptorConditions>
            </SourceCriteria>
            <TargetCriteria operator="And">
              <DescriptorConditions>
                <MatchTagCondition tag="ArterialBlood" />
                <MatchTagCondition tag="BloodCells" />
              </DescriptorConditions>
            </TargetCriteria>
            <MoleculeList forAll="1" />
          </TransportBuilder>
          <TransportBuilder id="CBCTrdkxNkaKCBMH0pj2Sg" name="MassTransferOrgRBC2BloodPool_Pve" description="Mass transfer from organ: Blood Cells to Portal Vein: Blood Cells" mode="Logical" containerType="Other" dimension="Amount per time" createProcessRateParameter="0" processRateParameterPersistable="0" formula="oBRm6_VLc0-arwkzZInleQ" transportType="0">
            <SourceCriteria operator="And">
              <DescriptorConditions>
                <MatchTagCondition tag="BloodCells" />
                <NotMatchTagCondition tag="LargeIntestine" />
                <NotMatchTagCondition tag="Liver" />
                <NotMatchTagCondition tag="Mucosa" />
                <NotMatchTagCondition tag="PortalVein" />
                <NotMatchTagCondition tag="SmallIntestine" />
              </DescriptorConditions>
            </SourceCriteria>
            <TargetCriteria operator="And">
              <DescriptorConditions>
                <MatchTagCondition tag="BloodCells" />
                <MatchTagCondition tag="PortalVein" />
              </DescriptorConditions>
            </TargetCriteria>
            <MoleculeList forAll="1" />
          </TransportBuilder>
          <TransportBuilder id="ojLY_3_fK0G6Tef5B8wAXg" name="MassTransferSINToMucosaBC" description="Mass transfer from Small Intestine:Blood Cells to Mucosa: Blood Cells" mode="Logical" containerType="Other" dimension="Amount per time" createProcessRateParameter="0" processRateParameterPersistable="0" formula="cOU5OD05CkebCyAuso5nmQ" transportType="0">
            <SourceCriteria operator="And">
              <DescriptorConditions>
                <MatchTagCondition tag="BloodCells" />
                <NotMatchTagCondition tag="Mucosa" />
                <MatchTagCondition tag="SmallIntestine" />
              </DescriptorConditions>
            </SourceCriteria>
            <TargetCriteria operator="And">
              <DescriptorConditions>
                <MatchTagCondition tag="BloodCells" />
                <MatchTagCondition tag="Mucosa" />
              </DescriptorConditions>
            </TargetCriteria>
            <MoleculeList forAll="1" />
          </TransportBuilder>
          <TransportBuilder id="qol1akNmx0WbffX-vX8yzg" name="MassTransferSINToMucosaPlasma" description="Mass transfer from Small Intestine:Plasma to Mucosa: Plasma" mode="Logical" containerType="Other" dimension="Amount per time" createProcessRateParameter="0" processRateParameterPersistable="0" formula="e48OgnMCqkan1z0xdsVzJQ" transportType="0">
            <SourceCriteria operator="And">
              <DescriptorConditions>
                <NotMatchTagCondition tag="Mucosa" />
                <MatchTagCondition tag="Plasma" />
                <MatchTagCondition tag="SmallIntestine" />
              </DescriptorConditions>
            </SourceCriteria>
            <TargetCriteria operator="And">
              <DescriptorConditions>
                <MatchTagCondition tag="Mucosa" />
                <MatchTagCondition tag="Plasma" />
              </DescriptorConditions>
            </TargetCriteria>
            <MoleculeList forAll="1">
              <MoleculeNamesToExclude>
                <MoleculeNamesToExcludeChild>FcRn</MoleculeNamesToExcludeChild>
                <MoleculeNamesToExcludeChild>siRNA-FcRn_Complex</MoleculeNamesToExcludeChild>
              </MoleculeNamesToExclude>
            </MoleculeList>
          </TransportBuilder>
          <TransportBuilder id="V8SW1PsNu0umyhGa8Yp2SQ" name="MassTransferSinPlasma2BloodPool_Pve" description="Mass transfer from Small Intestine:Plasma to Portal Vein: Plasma" mode="Logical" containerType="Other" dimension="Amount per time" createProcessRateParameter="0" processRateParameterPersistable="0" formula="EN2wolG0Ik6UzaXzgHI1LQ" transportType="0">
            <SourceCriteria operator="And">
              <DescriptorConditions>
                <NotMatchTagCondition tag="Mucosa" />
                <MatchTagCondition tag="Plasma" />
                <MatchTagCondition tag="SmallIntestine" />
              </DescriptorConditions>
            </SourceCriteria>
            <TargetCriteria operator="And">
              <DescriptorConditions>
                <MatchTagCondition tag="Plasma" />
                <MatchTagCondition tag="PortalVein" />
              </DescriptorConditions>
            </TargetCriteria>
            <MoleculeList forAll="1">
              <MoleculeNamesToExclude>
                <MoleculeNamesToExcludeChild>FcRn</MoleculeNamesToExcludeChild>
                <MoleculeNamesToExcludeChild>siRNA-FcRn_Complex</MoleculeNamesToExcludeChild>
              </MoleculeNamesToExclude>
            </MoleculeList>
          </TransportBuilder>
          <TransportBuilder id="HmLL4pm__0KLNaJhpZLWlg" name="MassTransferSinRBC2BloodPool_Pve" description="Mass transfer from Small Intestine:Blood Cells to Portal Vein: Blood Cells" mode="Logical" containerType="Other" dimension="Amount per time" createProcessRateParameter="0" processRateParameterPersistable="0" formula="LQHhVakrwEiK7OMYhRLBLQ" transportType="0">
            <SourceCriteria operator="And">
              <DescriptorConditions>
                <MatchTagCondition tag="BloodCells" />
                <NotMatchTagCondition tag="Mucosa" />
                <MatchTagCondition tag="SmallIntestine" />
              </DescriptorConditions>
            </SourceCriteria>
            <TargetCriteria operator="And">
              <DescriptorConditions>
                <MatchTagCondition tag="BloodCells" />
                <MatchTagCondition tag="PortalVein" />
              </DescriptorConditions>
            </TargetCriteria>
            <MoleculeList forAll="1" />
          </TransportBuilder>
          <TransportBuilder id="wwNoOb6q40qtrS8KTT1hGg" name="MassTransfer_PeriportalToPericentral_BC" description="Mass transfer from Liver Periportal Blood Cells to Liver Pericentral Blood Cells" mode="Logical" containerType="Other" dimension="Amount per time" createProcessRateParameter="0" processRateParameterPersistable="0" formula="YRqGUPl2dUKksbJuzyYSAA" transportType="0">
            <SourceCriteria operator="And">
              <DescriptorConditions>
                <MatchTagCondition tag="BloodCells" />
                <MatchTagCondition tag="Liver" />
                <MatchTagCondition tag="Periportal" />
              </DescriptorConditions>
            </SourceCriteria>
            <TargetCriteria operator="And">
              <DescriptorConditions>
                <MatchTagCondition tag="BloodCells" />
                <MatchTagCondition tag="Liver" />
                <MatchTagCondition tag="Pericentral" />
              </DescriptorConditions>
            </TargetCriteria>
            <MoleculeList forAll="1" />
          </TransportBuilder>
          <TransportBuilder id="F3Ve_45N3EiOKoY6-yfs_w" name="MassTransfer_PeriportalToPericentral_Plasma" description="Mass transfer from Liver Periportal Plasma to Liver Pericentral Plasma" mode="Logical" containerType="Other" dimension="Amount per time" createProcessRateParameter="0" processRateParameterPersistable="0" formula="Q0bnTyzm_Ee2TDFrc6DAfg" transportType="0">
            <SourceCriteria operator="And">
              <DescriptorConditions>
                <MatchTagCondition tag="Liver" />
                <MatchTagCondition tag="Periportal" />
                <MatchTagCondition tag="Plasma" />
              </DescriptorConditions>
            </SourceCriteria>
            <TargetCriteria operator="And">
              <DescriptorConditions>
                <MatchTagCondition tag="Liver" />
                <MatchTagCondition tag="Pericentral" />
                <MatchTagCondition tag="Plasma" />
              </DescriptorConditions>
            </TargetCriteria>
            <MoleculeList forAll="1">
              <MoleculeNamesToExclude>
                <MoleculeNamesToExcludeChild>siRNA-FcRn_Complex</MoleculeNamesToExcludeChild>
              </MoleculeNamesToExclude>
            </MoleculeList>
          </TransportBuilder>
          <TransportBuilder id="nxhdpXf7V0-T4epvSFES2g" name="NetMassTransfer_EndosomalToInterstitial_FcRn_Complex" description="Mass transfer endosomal space to interstitial sapce of complex" mode="Logical" containerType="Other" dimension="Amount per time" createProcessRateParameter="0" processRateParameterPersistable="0" formula="HnvwUA_bQkGD60OAv93agw" transportType="0">
            <SourceCriteria operator="And">
              <DescriptorConditions>
                <MatchTagCondition tag="Endosome" />
              </DescriptorConditions>
            </SourceCriteria>
            <TargetCriteria operator="And">
              <DescriptorConditions>
                <MatchTagCondition tag="Interstitial" />
              </DescriptorConditions>
            </TargetCriteria>
            <MoleculeList forAll="0">
              <MoleculeNames>
                <MoleculeNamesChild>LigandEndo_Complex</MoleculeNamesChild>
                <MoleculeNamesChild>siRNA-FcRn_Complex</MoleculeNamesChild>
                <MoleculeNamesChild>siRNA</MoleculeNamesChild>
              </MoleculeNames>
            </MoleculeList>
          </TransportBuilder>
          <TransportBuilder id="AMz8yvTEp02tzxv24i-mSw" name="NetMassTransfer_EndosomalToPlasma_FcRn_Complex" description="Mass transfer endosomal space to plasma of complex" mode="Logical" containerType="Other" dimension="Amount per time" createProcessRateParameter="0" processRateParameterPersistable="0" formula="36gNJEaQTEaOpunTLEc8kQ" transportType="0">
            <SourceCriteria operator="And">
              <DescriptorConditions>
                <MatchTagCondition tag="Endosome" />
              </DescriptorConditions>
            </SourceCriteria>
            <TargetCriteria operator="And">
              <DescriptorConditions>
                <MatchTagCondition tag="Plasma" />
              </DescriptorConditions>
            </TargetCriteria>
            <MoleculeList forAll="0">
              <MoleculeNames>
                <MoleculeNamesChild>LigandEndo_Complex</MoleculeNamesChild>
                <MoleculeNamesChild>siRNA-FcRn_Complex</MoleculeNamesChild>
                <MoleculeNamesChild>siRNA</MoleculeNamesChild>
              </MoleculeNames>
            </MoleculeList>
          </TransportBuilder>
          <TransportBuilder id="qbawSizdm06vixy9YAc_bA" name="NetMassTransfer_InterstitialToEndosomal" description="Net mass transfer interstitial space to endosomal space" mode="Logical" containerType="Other" dimension="Amount per time" createProcessRateParameter="0" processRateParameterPersistable="0" formula="ZuOhiJaehUW5LIeis0cW3w" transportType="0">
            <SourceCriteria operator="And">
              <DescriptorConditions>
                <NotMatchTagCondition tag="EndogenousIgG" />
                <MatchTagCondition tag="Interstitial" />
              </DescriptorConditions>
            </SourceCriteria>
            <TargetCriteria operator="And">
              <DescriptorConditions>
                <MatchTagCondition tag="Endosome" />
              </DescriptorConditions>
            </TargetCriteria>
            <MoleculeList forAll="1">
              <MoleculeNamesToExclude>
                <MoleculeNamesToExcludeChild>FcRn</MoleculeNamesToExcludeChild>
                <MoleculeNamesToExcludeChild>LigandEndo</MoleculeNamesToExcludeChild>
                <MoleculeNamesToExcludeChild>LigandEndo_Complex</MoleculeNamesToExcludeChild>
                <MoleculeNamesToExcludeChild>siRNA-FcRn_Complex</MoleculeNamesToExcludeChild>
              </MoleculeNamesToExclude>
            </MoleculeList>
          </TransportBuilder>
          <TransportBuilder id="mL_tCCr1l02WxFBb9DRQZw" name="NetMassTransfer_InterstitialToEndosomal_FcRn" description="Mass transfer interstitial space to endosomal space of FcRn" mode="Logical" containerType="Other" dimension="Amount per time" createProcessRateParameter="0" processRateParameterPersistable="0" formula="BIY1xxCNAk2Q4givaPbKvg" transportType="0">
            <SourceCriteria operator="And">
              <DescriptorConditions>
                <MatchTagCondition tag="Endogenous_IgG" />
                <MatchTagCondition tag="Interstitial" />
              </DescriptorConditions>
            </SourceCriteria>
            <TargetCriteria operator="And">
              <DescriptorConditions>
                <MatchTagCondition tag="Endogenous_IgG" />
                <MatchTagCondition tag="Endosome" />
              </DescriptorConditions>
            </TargetCriteria>
            <MoleculeList forAll="0">
              <MoleculeNames>
                <MoleculeNamesChild>FcRn</MoleculeNamesChild>
              </MoleculeNames>
            </MoleculeList>
          </TransportBuilder>
          <TransportBuilder id="hXS821Zqh06PcvLU4ayf7g" name="NetMassTransfer_InterstitialToEndosomal_LigandEndo" description="Mass transfer interstitial space to endosomal space of endogenous ligand" mode="Logical" containerType="Other" dimension="Amount per time" createProcessRateParameter="0" processRateParameterPersistable="0" formula="4hm80lBEU0O52KFXVTF15w" transportType="0">
            <SourceCriteria operator="And">
              <DescriptorConditions>
                <MatchTagCondition tag="Endogenous_IgG" />
                <MatchTagCondition tag="Interstitial" />
              </DescriptorConditions>
            </SourceCriteria>
            <TargetCriteria operator="And">
              <DescriptorConditions>
                <MatchTagCondition tag="Endogenous_IgG" />
                <MatchTagCondition tag="Endosome" />
              </DescriptorConditions>
            </TargetCriteria>
            <MoleculeList forAll="0">
              <MoleculeNames>
                <MoleculeNamesChild>LigandEndo</MoleculeNamesChild>
              </MoleculeNames>
            </MoleculeList>
          </TransportBuilder>
          <TransportBuilder id="MKF7VkBq40aQ6V3998qKQQ" name="NetMassTransfer_PlasmaToEndosomal" description="Net mass transfer plasma to endosomal space" mode="Logical" containerType="Other" dimension="Amount per time" createProcessRateParameter="0" processRateParameterPersistable="0" formula="Y1RyMQu7R0-SD9JYDhNZIg" transportType="0">
            <SourceCriteria operator="And">
              <DescriptorConditions>
                <NotMatchTagCondition tag="EndogenousIgG" />
                <MatchTagCondition tag="Plasma" />
              </DescriptorConditions>
            </SourceCriteria>
            <TargetCriteria operator="And">
              <DescriptorConditions>
                <MatchTagCondition tag="Endosome" />
              </DescriptorConditions>
            </TargetCriteria>
            <MoleculeList forAll="1">
              <MoleculeNamesToExclude>
                <MoleculeNamesToExcludeChild>FcRn</MoleculeNamesToExcludeChild>
                <MoleculeNamesToExcludeChild>LigandEndo</MoleculeNamesToExcludeChild>
                <MoleculeNamesToExcludeChild>LigandEndo_Complex</MoleculeNamesToExcludeChild>
                <MoleculeNamesToExcludeChild>siRNA-FcRn_Complex</MoleculeNamesToExcludeChild>
              </MoleculeNamesToExclude>
            </MoleculeList>
          </TransportBuilder>
          <TransportBuilder id="msxPV9SiZU-ObHR_mhjxMQ" name="NetMassTransfer_PlasmaToEndosomal_FcRn" description="Mass transfer plasma to endosomal space of FcRn" mode="Logical" containerType="Other" dimension="Amount per time" createProcessRateParameter="0" processRateParameterPersistable="0" formula="qG0EjmfHtEmNl5P_FUqeAQ" transportType="0">
            <SourceCriteria operator="And">
              <DescriptorConditions>
                <MatchTagCondition tag="Endogenous_IgG" />
                <MatchTagCondition tag="Plasma" />
              </DescriptorConditions>
            </SourceCriteria>
            <TargetCriteria operator="And">
              <DescriptorConditions>
                <MatchTagCondition tag="Endogenous_IgG" />
                <MatchTagCondition tag="Endosome" />
              </DescriptorConditions>
            </TargetCriteria>
            <MoleculeList forAll="0">
              <MoleculeNames>
                <MoleculeNamesChild>FcRn</MoleculeNamesChild>
              </MoleculeNames>
            </MoleculeList>
          </TransportBuilder>
          <TransportBuilder id="YAuPCnLEpEG0PjktzYWa4w" name="NetMassTransfer_PlasmaToEndosomal_LigandEndo" description="Mass transfer plasma to endosomal space of endogenous ligand" mode="Logical" containerType="Other" dimension="Amount per time" createProcessRateParameter="0" processRateParameterPersistable="0" formula="vhT5pJVPa0GhkFumxggVBQ" transportType="0">
            <SourceCriteria operator="And">
              <DescriptorConditions>
                <MatchTagCondition tag="Endogenous_IgG" />
                <MatchTagCondition tag="Plasma" />
              </DescriptorConditions>
            </SourceCriteria>
            <TargetCriteria operator="And">
              <DescriptorConditions>
                <MatchTagCondition tag="Endogenous_IgG" />
                <MatchTagCondition tag="Endosome" />
              </DescriptorConditions>
            </TargetCriteria>
            <MoleculeList forAll="0">
              <MoleculeNames>
                <MoleculeNamesChild>LigandEndo</MoleculeNamesChild>
              </MoleculeNames>
            </MoleculeList>
          </TransportBuilder>
          <TransportBuilder id="ul7JFiz26ECYzKlmteqUIA" name="PassiveDiffusionInt2Cell" description="Passive diffusion to cell" mode="Logical" containerType="Other" dimension="Amount per time" createProcessRateParameter="0" processRateParameterPersistable="0" formula="LlHI8HhE10e3IN9XdOffVg" transportType="0">
            <SourceCriteria operator="And">
              <DescriptorConditions>
                <MatchTagCondition tag="Interstitial" />
              </DescriptorConditions>
            </SourceCriteria>
            <TargetCriteria operator="And">
              <DescriptorConditions>
                <MatchTagCondition tag="Intracellular" />
              </DescriptorConditions>
            </TargetCriteria>
            <MoleculeList forAll="1">
              <MoleculeNamesToExclude>
                <MoleculeNamesToExcludeChild>FcRn</MoleculeNamesToExcludeChild>
                <MoleculeNamesToExcludeChild>siRNA-FcRn_Complex</MoleculeNamesToExcludeChild>
              </MoleculeNamesToExclude>
            </MoleculeList>
          </TransportBuilder>
          <TransportBuilder id="EajIlrI6-Ey1-bNIUf_t7A" name="PassiveDiffusionPl2Int" description="Passive diffusion from plasma to interstitial space" mode="Logical" containerType="Other" dimension="Amount per time" createProcessRateParameter="0" processRateParameterPersistable="0" formula="j1_0ELXCbESw8uo_oFcRqw" transportType="0">
            <SourceCriteria operator="And">
              <DescriptorConditions>
                <NotMatchTagCondition tag="ArterialBlood" />
                <NotMatchTagCondition tag="Endogenous_IgG" />
                <MatchTagCondition tag="Plasma" />
                <NotMatchTagCondition tag="PortalVein" />
                <NotMatchTagCondition tag="VenousBlood" />
              </DescriptorConditions>
            </SourceCriteria>
            <TargetCriteria operator="And">
              <DescriptorConditions>
                <MatchTagCondition tag="Interstitial" />
              </DescriptorConditions>
            </TargetCriteria>
            <MoleculeList forAll="1">
              <MoleculeNamesToExclude>
                <MoleculeNamesToExcludeChild>FcRn</MoleculeNamesToExcludeChild>
                <MoleculeNamesToExcludeChild>LigandEndo</MoleculeNamesToExcludeChild>
                <MoleculeNamesToExcludeChild>LigandEndo_Complex</MoleculeNamesToExcludeChild>
                <MoleculeNamesToExcludeChild>siRNA-FcRn_Complex</MoleculeNamesToExcludeChild>
              </MoleculeNamesToExclude>
            </MoleculeList>
          </TransportBuilder>
          <TransportBuilder id="5LvSU4Z90kyT2tqATYhhRw" name="PassiveDiffusionPl2RBC" description="Passive diffusion to blood cells" mode="Logical" containerType="Other" dimension="Amount per time" createProcessRateParameter="0" processRateParameterPersistable="0" formula="5dbyzl9CIEijYHUBOzoitA" transportType="0">
            <SourceCriteria operator="And">
              <DescriptorConditions>
                <MatchTagCondition tag="Plasma" />
              </DescriptorConditions>
            </SourceCriteria>
            <TargetCriteria operator="And">
              <DescriptorConditions>
                <MatchTagCondition tag="BloodCells" />
              </DescriptorConditions>
            </TargetCriteria>
            <MoleculeList forAll="1">
              <MoleculeNamesToExclude>
                <MoleculeNamesToExcludeChild>FcRn</MoleculeNamesToExcludeChild>
                <MoleculeNamesToExcludeChild>siRNA-FcRn_Complex</MoleculeNamesToExcludeChild>
              </MoleculeNamesToExclude>
            </MoleculeList>
          </TransportBuilder>
          <TransportBuilder id="uoT2VObgK0imT--D3zYOMw" name="PassiveDiffusionPlsToSaliva" description="Passive diffusion plasma to saliva" mode="Logical" containerType="Other" dimension="Amount per time" createProcessRateParameter="0" processRateParameterPersistable="0" formula="-6UdOoRa0kuCwN1X0S1Ffw" transportType="0">
            <SourceCriteria operator="And">
              <DescriptorConditions>
                <MatchTagCondition tag="Saliva" />
                <MatchTagCondition tag="SalivaGland" />
              </DescriptorConditions>
            </SourceCriteria>
            <TargetCriteria operator="And">
              <DescriptorConditions>
                <MatchTagCondition tag="Saliva" />
                <NotMatchTagCondition tag="SalivaGland" />
              </DescriptorConditions>
            </TargetCriteria>
            <MoleculeList forAll="1" />
          </TransportBuilder>
          <TransportBuilder id="guH__CVlNU2lmxd6RM9GvQ" name="TwoPoresTransportLink" description="Two pores transport link" mode="Logical" containerType="Other" dimension="Amount per time" createProcessRateParameter="0" processRateParameterPersistable="0" formula="gndka6TGmEKyWIQ6lcKUOg" transportType="0">
            <SourceCriteria operator="And">
              <DescriptorConditions>
                <NotMatchTagCondition tag="ArterialBlood" />
                <NotMatchTagCondition tag="EndogenousIgG" />
                <MatchTagCondition tag="Plasma" />
                <NotMatchTagCondition tag="PortalVein" />
                <NotMatchTagCondition tag="VenousBlood" />
              </DescriptorConditions>
            </SourceCriteria>
            <TargetCriteria operator="And">
              <DescriptorConditions>
                <MatchTagCondition tag="Interstitial" />
              </DescriptorConditions>
            </TargetCriteria>
            <MoleculeList forAll="1">
              <MoleculeNamesToExclude>
                <MoleculeNamesToExcludeChild>FcRn</MoleculeNamesToExcludeChild>
                <MoleculeNamesToExcludeChild>LigandEndo</MoleculeNamesToExcludeChild>
                <MoleculeNamesToExcludeChild>LigandEndo_Complex</MoleculeNamesToExcludeChild>
                <MoleculeNamesToExcludeChild>siRNA-FcRn_Complex</MoleculeNamesToExcludeChild>
              </MoleculeNamesToExclude>
            </MoleculeList>
          </TransportBuilder>
          <TransportBuilder id="NCqHrggRB0-r3n2UOP8_oQ" name="TwoPoresTransportLink_igg" description="Two pores transport link for endogenous igg" mode="Logical" containerType="Other" dimension="Amount per time" createProcessRateParameter="0" processRateParameterPersistable="0" formula="sUaX4A3ZHEe8xgRisceBUw" transportType="0">
            <SourceCriteria operator="And">
              <DescriptorConditions>
                <MatchTagCondition tag="Endogenous_IgG" />
                <MatchTagCondition tag="Plasma" />
              </DescriptorConditions>
            </SourceCriteria>
            <TargetCriteria operator="And">
              <DescriptorConditions>
                <MatchTagCondition tag="Endogenous_IgG" />
                <MatchTagCondition tag="Interstitial" />
              </DescriptorConditions>
            </TargetCriteria>
            <MoleculeList forAll="1">
              <MoleculeNamesToExclude>
                <MoleculeNamesToExcludeChild>FcRn</MoleculeNamesToExcludeChild>
                <MoleculeNamesToExcludeChild>LigandEndo_Complex</MoleculeNamesToExcludeChild>
              </MoleculeNamesToExclude>
            </MoleculeList>
          </TransportBuilder>
          <TransportBuilder id="Djep76u06kycrVptFPTPCg" name="GallbladderEmptying" description="Gallbladder emptying" mode="Logical" containerType="Other" dimension="Amount per time" createProcessRateParameter="0" processRateParameterPersistable="0" formula="fAj8BjEG1UeERjshLWY7zg" transportType="0">
            <SourceCriteria operator="And">
              <DescriptorConditions>
                <MatchTagCondition tag="Gallbladder" />
              </DescriptorConditions>
            </SourceCriteria>
            <TargetCriteria operator="And">
              <DescriptorConditions>
                <MatchTagCondition tag="Duodenum" />
                <MatchTagCondition tag="Lumen" />
              </DescriptorConditions>
            </TargetCriteria>
            <MoleculeList forAll="1" />
          </TransportBuilder>
          <TransportBuilder id="8JvROPE9i0q8KFLOpvG7tA" name="Glomerular Filtration-GFR" icon="GlomerularFiltration" mode="Logical" containerType="Other" dimension="Amount per time" createProcessRateParameter="0" processRateParameterPersistable="0" formula="FS9SwT07rEK2ljp0afStkA" transportType="0">
            <Children>
              <Parameter id="_3EmSXFfzkqhd-pFd0Trww" name="GFR fraction" description="Fraction of glomerular filtration rate used for passive renal elimination.&#xD;&#xA;GFR fraction should be reduced in the case of:&#xD;&#xA;* actively reabsorbed molecules&#xD;&#xA;* macromolecules" icon="Parameter" persistable="0" isFixedValue="0" dim="Fraction" quantityType="Parameter" negativeValuesAllowed="1" isDefault="0" value="0.1" displayUnit="%">
                <Info min="0" flag="122" seq="1" ref="0" bb="4" group="131" />
              </Parameter>
            </Children>
            <SourceCriteria operator="And">
              <DescriptorConditions>
                <MatchTagCondition tag="Kidney" />
                <MatchTagCondition tag="Plasma" />
              </DescriptorConditions>
            </SourceCriteria>
            <TargetCriteria operator="And">
              <DescriptorConditions>
                <MatchTagCondition tag="Kidney" />
                <MatchTagCondition tag="Urine" />
              </DescriptorConditions>
            </TargetCriteria>
            <MoleculeList forAll="0">
              <MoleculeNames>
                <MoleculeNamesChild>siRNA</MoleculeNamesChild>
              </MoleculeNames>
            </MoleculeList>
          </TransportBuilder>
        </Builders>
        <FormulaCache>
          <Formulas>
            <Formula id="Jv-zuDZqFkOwJzNCkIMYkQ" name="DrugAbsorption_para" dim="Amount per time" formula="DrugAbsorptionLumenToMucosaRate">
              <Paths>
                <Path path="0" as="1" dim="2" />
              </Paths>
            </Formula>
            <Formula id="DVS0ELqPsU-2GG4horcgOw" name="DrugAbsorption_trans" dim="Amount per time" formula="DrugAbsorptionLumenToMucosaRate">
              <Paths>
                <Path path="0" as="1" dim="2" />
              </Paths>
            </Formula>
            <Formula id="epV1n8q8ZUyTvd4vkvb-_w" name="EndosomaleSpecificClearance" dim="Amount per time" formula="CLspec*C_end*V_end">
              <Paths>
                <Path path="3" as="4" dim="5" />
                <Path path="6" as="7" dim="8" />
                <Path path="9" as="10" dim="11" />
              </Paths>
            </Formula>
            <Formula id="HVwd12_ADEO8SlIB_HtCkQ" name="IgG_SrcToPlasma" dim="Amount per time" formula="IgG_kin">
              <Paths>
                <Path path="12" as="13" dim="2" />
              </Paths>
            </Formula>
            <Formula id="o1JcFMFl70WGUG_y4_U0Sw" name="LumenDrugTransport" dim="Amount per time" formula="(OralApplicationsEnabled AND IsFloatingInLumen) ? w*Drug*FillLevelFlagNext : 0">
              <Paths>
                <Path path="14" as="15" />
                <Path path="16" as="17" dim="18" />
                <Path path="19" as="20" />
                <Path path="21" as="22" dim="11" />
                <Path path="23" as="24" />
              </Paths>
            </Formula>
            <Formula id="Nts1J-14FEKSQqeNRjF5uQ" name="LumenDrugTransport_Feces" dim="Amount per time" formula="OralApplicationsEnabled ? w*Drug : 0">
              <Paths>
                <Path path="14" as="15" />
                <Path path="16" as="17" dim="18" />
                <Path path="21" as="22" dim="11" />
              </Paths>
            </Formula>
            <Formula id="HmLnQTrIaE-xRMaQxOUtsQ" name="MassTransferBloodPool2OrgPl" dim="Amount per time" formula="Q*(1-HCT)*C_pls">
              <Paths>
                <Path path="25" as="26" dim="27" />
                <Path path="3" as="28" dim="5" />
                <Path path="29" as="30" />
              </Paths>
            </Formula>
            <Formula id="4lPMah86s0OT7yttjEX_-w" name="MassTransferBloodPool2OrgPl_liv" dim="Amount per time" formula="(Q*(1-HCT)-Q_lymph)*C_pls">
              <Paths>
                <Path path="31" as="26" dim="27" />
                <Path path="32" as="33" dim="27" />
                <Path path="3" as="28" dim="5" />
                <Path path="29" as="30" />
              </Paths>
            </Formula>
            <Formula id="S4taHZfsCUKugifFH2TaYg" name="MassTransferBloodPool2OrgPl_lng" dim="Amount per time" formula="(Q*(1-HCT)+Q_lymph)*C_pls">
              <Paths>
                <Path path="25" as="26" dim="27" />
                <Path path="34" as="33" dim="27" />
                <Path path="3" as="28" dim="5" />
                <Path path="29" as="30" />
              </Paths>
            </Formula>
            <Formula id="kLVzR6-0BUWcRGh3aqmdeQ" name="MassTransferBloodPool2OrgRBC" dim="Amount per time" formula="Q*HCT*C_bc">
              <Paths>
                <Path path="25" as="26" dim="27" />
                <Path path="3" as="35" dim="5" />
                <Path path="29" as="30" />
              </Paths>
            </Formula>
            <Formula id="Kw-rvH9KDkmW-12swPmimg" name="MassTransferBloodPool2OrgRBC_liv" dim="Amount per time" formula="Q*HCT*C_bc">
              <Paths>
                <Path path="31" as="26" dim="27" />
                <Path path="3" as="35" dim="5" />
                <Path path="29" as="30" />
              </Paths>
            </Formula>
            <Formula id="HgVDWsjJJE-n7sRk74tLOg" name="MassTransferBloodPool2OrgRBC_lng" dim="Amount per time" formula="Q*HCT*C_bc">
              <Paths>
                <Path path="25" as="26" dim="27" />
                <Path path="3" as="35" dim="5" />
                <Path path="29" as="30" />
              </Paths>
            </Formula>
            <Formula id="cOU5OD05CkebCyAuso5nmQ" name="MassTransferIntestineToMucosaBC" dim="Amount per time" formula="MassTransferIntestineToMucosaBCRate">
              <Paths>
                <Path path="36" as="37" dim="2" />
              </Paths>
            </Formula>
            <Formula id="e48OgnMCqkan1z0xdsVzJQ" name="MassTransferIntestineToMucosaPlasma" dim="Amount per time" formula="MassTransferIntestineToMucosaPlasmaRate">
              <Paths>
                <Path path="38" as="39" dim="2" />
              </Paths>
            </Formula>
            <Formula id="EN2wolG0Ik6UzaXzgHI1LQ" name="MassTransferSinLinPlasma2BloodPool_Pve" dim="Amount per time" formula="((1-fractQ)*Q*(1-HCT)-Q_lymph)*C">
              <Paths>
                <Path path="31" as="26" dim="27" />
                <Path path="32" as="33" dim="27" />
                <Path path="40" as="41" />
                <Path path="3" as="42" dim="5" />
                <Path path="29" as="30" />
              </Paths>
            </Formula>
            <Formula id="LQHhVakrwEiK7OMYhRLBLQ" name="MassTransferSinLinRBC2BloodPool_Pve" dim="Amount per time" formula="(1-fractQ)*Q*HCT*C">
              <Paths>
                <Path path="31" as="26" dim="27" />
                <Path path="40" as="41" />
                <Path path="3" as="42" dim="5" />
                <Path path="29" as="30" />
              </Paths>
            </Formula>
            <Formula id="OetiBX70BUiuJhlG4nUGhg" name="MassTransferLymphOrgInt2BloodPool" dim="Amount per time" formula="Q_lymph*C_int">
              <Paths>
                <Path path="32" as="33" dim="27" />
                <Path path="3" as="43" dim="5" />
              </Paths>
            </Formula>
            <Formula id="48GabqNTVUuxTnjeGom_dQ" name="MassTransferLymphOrgInt2BloodPool_igg" dim="Amount per time" formula="Q_lymph*C_int">
              <Paths>
                <Path path="32" as="33" dim="27" />
                <Path path="3" as="43" dim="5" />
              </Paths>
            </Formula>
            <Formula id="N8Y80kABoECML9S-hTqmxg" name="MassTransferMucosaToPveBC" dim="Amount per time" formula="MassTransferMucosaToPveBCRate">
              <Paths>
                <Path path="44" as="45" dim="2" />
              </Paths>
            </Formula>
            <Formula id="uBSUAKu9K0ydgNfbU2cXdQ" name="MassTransferMucosaToPvePlasma" dim="Amount per time" formula="MassTransferMucosaToPvePlasmaRate">
              <Paths>
                <Path path="46" as="47" dim="2" />
              </Paths>
            </Formula>
            <Formula id="9IabOGkKyUuPaQixEXLcsg" name="MassTransferOrgPl2BloodPool" dim="Amount per time" formula="(Q*(1-HCT)-Q_lymph)*C_pls">
              <Paths>
                <Path path="31" as="26" dim="27" />
                <Path path="32" as="33" dim="27" />
                <Path path="3" as="28" dim="5" />
                <Path path="29" as="30" />
              </Paths>
            </Formula>
            <Formula id="jeQNO6ykt0uNVBG_JD46nA" name="MassTransferOrgPl2BloodPool_Liv" dim="Amount per time" formula="IsLiverZonated ? 0 : ((Q_liv+Q_pve)*(1-HCT)-Q_lymph_periportal-Q_lymph_pve)*C_pls">
              <Paths>
                <Path path="31" as="48" dim="27" />
                <Path path="3" as="28" dim="5" />
                <Path path="29" as="30" />
                <Path path="49" as="50" />
                <Path path="51" as="52" dim="27" />
                <Path path="53" as="54" dim="27" />
                <Path path="55" as="56" dim="27" />
              </Paths>
            </Formula>
            <Formula id="NSTCdgAhQUOB4wjuCOjt8A" name="MassTransferOrgPl2BloodPool_Liv_Pericentral" dim="Amount per time" formula="IsLiverZonated ? ((Q_liv+Q_pve)*(1-HCT)-Q_lymph_periportal-Q_lymph_pericentral-Q_lymph_pve)*C_pls : 0">
              <Paths>
                <Path path="31" as="48" dim="27" />
                <Path path="3" as="28" dim="5" />
                <Path path="29" as="30" />
                <Path path="49" as="50" />
                <Path path="51" as="52" dim="27" />
                <Path path="53" as="54" dim="27" />
                <Path path="55" as="56" dim="27" />
                <Path path="57" as="58" dim="27" />
              </Paths>
            </Formula>
            <Formula id="PoENSU8qIEuDkv-7GLv5cw" name="MassTransferOrgPl2BloodPool_Lng" dim="Amount per time" formula="Q*(1-HCT)*C_pls">
              <Paths>
                <Path path="31" as="26" dim="27" />
                <Path path="3" as="28" dim="5" />
                <Path path="29" as="30" />
              </Paths>
            </Formula>
            <Formula id="sidJ7275_EGiCrCHjMZIbw" name="MassTransferOrgPl2BloodPool_pve" dim="Amount per time" formula="(Q*(1-HCT)-Q_lymph)*C_pls">
              <Paths>
                <Path path="31" as="26" dim="27" />
                <Path path="32" as="33" dim="27" />
                <Path path="3" as="28" dim="5" />
                <Path path="29" as="30" />
              </Paths>
            </Formula>
            <Formula id="PRTgABlndESKauy7IdghwA" name="MassTransferOrgRBC2BloodPool" dim="Amount per time" formula="Q*HCT*C_bc">
              <Paths>
                <Path path="31" as="26" dim="27" />
                <Path path="3" as="35" dim="5" />
                <Path path="29" as="30" />
              </Paths>
            </Formula>
            <Formula id="vHM22_Fw60ab8atNXvEPKA" name="MassTransferOrgRBC2BloodPool_Liv" dim="Amount per time" formula="IsLiverZonated ? 0 : (Q_liv +Q_pve)*HCT*C_bc">
              <Paths>
                <Path path="31" as="48" dim="27" />
                <Path path="3" as="35" dim="5" />
                <Path path="29" as="30" />
                <Path path="49" as="50" />
                <Path path="51" as="52" dim="27" />
              </Paths>
            </Formula>
            <Formula id="z6OY4WH7G0Sw1S3V7Vsxhg" name="MassTransferOrgRBC2BloodPool_Liv_Pericentral" dim="Amount per time" formula="IsLiverZonated ? (Q_liv +Q_pve)*HCT*C_bc : 0">
              <Paths>
                <Path path="31" as="48" dim="27" />
                <Path path="3" as="35" dim="5" />
                <Path path="29" as="30" />
                <Path path="49" as="50" />
                <Path path="51" as="52" dim="27" />
              </Paths>
            </Formula>
            <Formula id="BcnBEeNdw06HxUhHBwwSkw" name="MassTransferOrgRBC2BloodPool_Lng" dim="Amount per time" formula="Q*HCT*C_bc">
              <Paths>
                <Path path="31" as="26" dim="27" />
                <Path path="3" as="35" dim="5" />
                <Path path="29" as="30" />
              </Paths>
            </Formula>
            <Formula id="oBRm6_VLc0-arwkzZInleQ" name="MassTransferOrgRBC2BloodPool_Pve" dim="Amount per time" formula="Q*HCT*C_bc">
              <Paths>
                <Path path="31" as="26" dim="27" />
                <Path path="3" as="35" dim="5" />
                <Path path="29" as="30" />
              </Paths>
            </Formula>
            <Formula id="YRqGUPl2dUKksbJuzyYSAA" name="MassTransferPeriportal2PericentralBC_liv" dim="Amount per time" formula="IsLiverZonated ? (Q_liv +Q_pve)*HCT*C_bc : 0">
              <Paths>
                <Path path="31" as="48" dim="27" />
                <Path path="3" as="35" dim="5" />
                <Path path="51" as="52" dim="27" />
                <Path path="29" as="30" />
                <Path path="49" as="50" />
              </Paths>
            </Formula>
            <Formula id="Q0bnTyzm_Ee2TDFrc6DAfg" name="MassTransferPeriportal2PericentralPl_liv" dim="Amount per time" formula="IsLiverZonated ? ((Q_liv +Q_pve)*(1-HCT)-Q_lymph_periportal-Q_lymph_pve)*C_pls : 0">
              <Paths>
                <Path path="31" as="48" dim="27" />
                <Path path="3" as="28" dim="5" />
                <Path path="51" as="52" dim="27" />
                <Path path="29" as="30" />
                <Path path="49" as="50" />
                <Path path="53" as="54" dim="27" />
                <Path path="55" as="56" dim="27" />
              </Paths>
            </Formula>
            <Formula id="HnvwUA_bQkGD60OAv93agw" name="NetMassTransfer_EndosomalToInterstitial_FcRn_Complex" dim="Amount per time" formula="(1-f_rec_vas)*K_rec*C_IgG_FcRn*V_end">
              <Paths>
                <Path path="59" as="60" dim="61" />
                <Path path="62" as="63" dim="11" />
                <Path path="3" as="64" dim="5" />
                <Path path="6" as="7" dim="8" />
              </Paths>
            </Formula>
            <Formula id="36gNJEaQTEaOpunTLEc8kQ" name="NetMassTransfer_EndosomalToPlasma_FcRn_Complex" dim="Amount per time" formula="f_rec_vas * K_rec * C_IgG_FcRn * V_end">
              <Paths>
                <Path path="59" as="60" dim="61" />
                <Path path="62" as="63" dim="11" />
                <Path path="3" as="64" dim="5" />
[truncated: 10,506,172 more chars]
